# Supplementary material for: Natural genetic variation in Stim1 creates stroke in the spontaneously hypertensive rat
Source: Genes Immun. 2020 Apr 17;21(3):182–92. doi: 10.1038/s41435-020-0097-5 (PMC7274944; doi:10.1038/s41435-020-0097-5)
Supplement: Supplementary file 1 — HuProt supplemental data [file 41435_2020_97_MOESM1_ESM.xlsx]

## Sheet: Array Z scores
Name	ID	SHR-A3 16wk IgG Z score	SHR-A3 16 wks IgM Z score	SHR-A3 Salt load 28wks IgG Z score	SHR-A3 Salt load 28wks IgM Z score	SHR-A3(Stim1 SHR-B2) Salt load 28wks IgG Z score	SHR-A3(Stim1 SHR-B2) Salt load 28wks IgM Z score
FGGY	JHU00001.P001F01	-0.120402	-0.217609	-0.132568	-0.239919	-0.165468	-0.226027
DGUOK	JHU00002.P232A01	-0.122595	-0.231683	-0.131524	-0.248992	-0.169065	-0.222983
AAK1	JHU00003.P001G03	-0.0853105	-0.176266	-0.0772443	-0.127016	-0.0935252	-0.140791
ACVR1C	JHU00004.P001B11	-0.126982	-0.225526	-0.150313	-0.291331	-0.169065	-0.242009
ACVR1C	JHU00004.P192E04	-0.119305	-0.208813	-0.120042	-0.198589	-0.160072	-0.219939
AK1	JHU00005.P001B01	-0.129175	-0.243998	-0.129436	-0.259073	-0.167266	-0.225266
AK3	JHU00006.P001H10	-0.0710546	-0.156034	0.091858	-0.195565	0.82554	-0.167428
AKAP1	JHU00007.P001A05	-0.125885	-0.227285	-0.14405	-0.28125	-0.156475	-0.230594
ND	JHU00008.P001E10	-0.132465	-0.251915	-0.14405	-0.279234	-0.170863	-0.239726
AKAP10	JHU00008.P192F01	-0.141237	-0.266869	-0.151357	-0.282258	-0.174459	-0.245053
STRADB	JHU00009.P001D07	-0.0973732	-0.176266	-0.102296	-0.1875	-0.127698	-0.181887
AK9	JHU00010.P001E11	-0.126982	-0.222007	-0.129436	-0.254032	-0.158273	-0.229072
AK9	JHU00010.P192F02	-0.141236	-0.280063	-0.153444	-0.285282	-0.172662	-0.247336
AK9	JHU00010.P227D05	-0.140141	-0.267748	-0.153445	-0.294355	-0.176259	-0.248858
CAPN6	JHU00011.P001B03	-0.100663	-0.182423	-0.123173	-0.242944	-0.127698	-0.194825
CCL2	JHU00012.P001A09	-0.107243	-0.171868	-0.128392	-0.242944	-0.154676	-0.208524
CDK7	JHU00014.P001D08	-0.107243	-0.201775	-0.112735	-0.222782	-0.156475	-0.203957
CDKN1A	JHU00015.P001F02	-0.108339	-0.188581	-0.0991649	-0.175403	-0.158273	-0.20624
CDKN2D	JHU00016.P001D03	0.615422	1.26371	0.399791	0.806452	0.320144	0.38204
CKB	JHU00017.P001E03	0.459704	0.69194	0.633612	1.20262	0.156475	0.190259
ND	JHU00018.P001E08	-0.0940834	-0.167469	-0.0929019	-0.168347	-0.109712	-0.183409
CKM	JHU00018.P189A02	-0.0765376	-0.16483	-0.11691	-0.174395	-0.149281	-0.196347
CKMT1A	JHU00019.P001B08	0.0353164	0.190545	0.10334	0.0836694	0.0971223	0.225266
CKS2	JHU00020.P001G08	-0.0173208	-0.0539956	-0.0845511	-0.154234	-0.0755396	-0.120244
CLK3	JHU00021.P001H06	-0.139044	-0.266869	-0.149269	-0.278226	-0.169065	-0.236682
CLK3	JHU00021.P192F11	-0.134658	-0.243998	-0.140919	-0.25504	-0.165468	-0.238204
COL4A3BP	JHU00022.P001G04	1.723	3.38188	2.77453	5.46169	4.45144	9.70167
CRK	JHU00023.P001G12	1.02884	2.86817	1.83612	3.38407	1.36871	2.10807
CSNK1G2	JHU00024.P001B10	-0.126982	-0.222007	-0.150313	-0.288306	-0.170863	-0.239726
CSNK1G2	JHU00024.P192E03	-0.0842139	-0.1402	-0.085595	-0.126008	-0.0773381	-0.158295
DGKE	JHU00025.P001C12	-0.107243	-0.19122	-0.128392	-0.243952	-0.152878	-0.209285
ND	JHU00027.P001H12	-0.123692	-0.206174	-0.146138	-0.280242	-0.170863	-0.235921
ERBB3	JHU00028.P001H03	-0.0239005	-0.0425603	-0.0490605	-0.106855	-0.0359712	-0.0761035
GALK2	JHU00029.P001F04	0.15375	0.197582	0.111691	0.0493952	0.142086	-0.0114155
GAP43	JHU00030.P001H07	0.140591	0.147442	0.270355	0.0907258	0.122302	0.193303
GCK	JHU00031.P001D05	-0.0600885	-0.0988573	-0.0354906	-0.0171371	-0.109712	-0.0563166
GIT2	JHU00032.P001D01	0.036413	0.0981823	0.00939457	0.00907258	0.0161871	0.0251142
RACK1	JHU00033.P001E02	-0.134658	-0.250156	-0.141962	-0.267137	-0.170863	-0.237443
RACK1	JHU00033.P232A04	-0.110532	-0.205294	-0.122129	-0.240927	-0.133094	-0.174277
GSK3B	JHU00034.P001H02	-0.0995664	-0.161312	-0.0908142	-0.160282	-0.113309	-0.169711
GTF2I	JHU00035.P001B04	0.380748	0.551198	0.297495	0.22379	0.541367	0.236682
GUK1	JHU00036.P001E06	0.3961	0.527447	0.477035	0.753024	0.253597	0.237443
HSP90B1	JHU00037.P001H11	-0.129175	-0.219368	-0.134656	-0.261089	-0.154676	-0.229833
HSP90B1	JHU00037.P192F09	0.990462	2.70896	1.01879	1.96573	0.532374	1.06621
HSPB8	JHU00038.P001F03	-0.108339	-0.176266	-0.0960334	-0.178427	-0.152878	-0.210807
IKBKB	JHU00039.P001C06	-0.137948	-0.269508	-0.149269	-0.28629	-0.172662	-0.245053
IKBKB	JHU00039.P192E08	-0.117112	-0.202655	-0.11691	-0.174395	-0.143885	-0.211568
ITGB1BP1	JHU00041.P001D10	-0.132465	-0.255433	-0.150312	-0.289315	-0.17446	-0.24277
KHK	JHU00042.P001D06	-0.0831173	-0.121728	-0.0897704	-0.148185	-0.111511	-0.134703
LCP2	JHU00043.P192F07	-0.019514	0.000542111	-0.059499	0.0625	0.116906	0.143836
PI4KAP2	JHU00044.P001D12	-0.09518	-0.170108	-0.109603	-0.214718	-0.161871	-0.214612
PI4KAP2	JHU00044.P192E10	-0.106146	-0.183303	-0.108559	-0.180444	-0.151079	-0.196347
MAPK3	JHU00045.P001G11	-0.0370598	-0.0214489	-0.0240084	-0.0695565	-0.0557554	-0.11035
ND	JHU00046.P001G05	-0.117112	-0.21497	-0.0908142	-0.205645	-0.131295	-0.210046
ND	JHU00046.P192F08	-0.118209	-0.224646	-0.121086	-0.229839	-0.149281	-0.219178
MAPKAPK3	JHU00047.P001C01	-0.100663	-0.16659	-0.0991649	-0.149194	-0.158273	-0.19863
MATK	JHU00048.P001G02	-0.0600885	-0.0856627	-0.0490605	-0.046371	-0.0665468	-0.0814307
MBIP	JHU00049.P001G07	-0.108339	-0.175386	-0.085595	-0.135081	-0.151079	-0.178843
MBTPS1	JHU00050.P001C11	-0.126982	-0.229044	-0.145094	-0.28125	-0.172662	-0.242009
MBTPS1	JHU00050.P192E07	-0.118209	-0.200016	-0.109603	-0.15625	-0.152878	-0.194825
ND	JHU00051.P001F11	-0.121499	-0.21585	-0.137787	-0.263105	-0.160072	-0.222222
MCTP2	JHU00051.P192F10	-0.136851	-0.259832	-0.134656	-0.254032	-0.165468	-0.231355
MKNK1	JHU00052.P001A04	-0.0589919	-0.0619124	-0.026096	-0.0594758	-0.0827338	-0.0745814
MKNK1	JHU00052.P232D06	-0.0875037	-0.155154	-0.0741127	-0.109879	-0.107914	-0.138508
MKNK2	JHU00053.P192E09	-0.0831173	-0.113811	-0.0490605	0.0231855	-0.0791367	-0.127854
MVK	JHU00054.P001E09	-0.129175	-0.220248	-0.153445	-0.295362	-0.176259	-0.243531
MVK	JHU00054.P192F05	-0.141237	-0.275665	-0.149269	-0.287298	-0.17446	-0.248858
NAGK	JHU00055.P001G01	-0.140141	-0.278304	-0.136743	-0.267137	-0.172662	-0.236682
NAGK	JHU00056.P001F08	-0.0973732	-0.192979	-0.0344468	-0.135081	-0.140288	-0.200913
NME1	JHU00057.P001C07	-0.129175	-0.233442	-0.143006	-0.271169	-0.161871	-0.234399
NME1	JHU00057.P231G06	0.0528621	0.322491	0.474948	1.08669	0.100719	0.188737
NME2	JHU00058.P001H01	0.229416	0.574948	0.805846	1.55343	0.496403	0.922374
NME3	JHU00059.P001A03	-0.0875037	-0.106774	-0.0417537	-0.0796371	-0.125899	-0.159817
PCK2	JHU00060.P001C05	-0.0809241	-0.138441	-0.0887265	-0.159274	-0.134892	-0.136986
CDK16	JHU00061.P001B06	-0.130271	-0.23872	-0.146138	-0.292339	-0.172662	-0.24277
CDK16	JHU00061.P192E05	-0.111629	-0.192099	-0.100209	-0.163306	-0.124101	-0.182648
PDGFRA	JHU00062.P001A11	-0.120402	-0.220248	-0.140919	-0.263105	-0.169065	-0.233638
PDGFRA	JHU00062.P192E02	-0.130271	-0.250156	-0.131524	-0.229839	-0.167266	-0.223744
PDK3	JHU00063.P001F09	-0.123692	-0.218489	-0.149269	-0.283266	-0.170863	-0.238965
PDK3	JHU00063.P189A03	-0.112726	-0.187701	-0.112735	-0.208669	-0.138489	-0.177321
PFKM	JHU00065.P001B02	-0.09518	-0.156914	-0.026096	-0.0221774	-0.116906	-0.138508
PHKG2	JHU00066.P001C02	-0.0765376	-0.104135	-0.0469729	-0.0564516	-0.0755396	-0.103501
PICK1	JHU00067.P001A12	-0.133561	-0.244878	-0.147182	-0.285282	-0.169065	-0.232877
PIP4K2A	JHU00068.P001D11	0.198711	0.365593	0.189979	0.323589	0.683453	0.768645
PKM	JHU00069.P001B07	-0.128078	-0.224646	-0.152401	-0.284274	-0.170863	-0.243531
PKM	JHU00069.P192E06	-0.110532	-0.198257	-0.122129	-0.198589	-0.152878	-0.193303
ND	JHU00070.P001C09	-0.128078	-0.237841	-0.139875	-0.277218	-0.169065	-0.239726
ND	JHU00070.P189A01	-0.134658	-0.251915	-0.153445	-0.293347	-0.17446	-0.242009
ND	JHU00071.P001D09	-0.108339	-0.202655	-0.101253	-0.188508	-0.158273	-0.221461
PRKACB	JHU00071.P192E12	-0.136851	-0.273906	-0.152401	-0.290323	-0.170863	-0.246575
PRMT2	JHU00072.P001H04	1.71751	3.45577	2.85908	5.66633	4.81295	10.7237
PRPS1	JHU00073.P001B05	0.0254469	0.134248	0.0668058	0.016129	0.0467626	0.043379
RIPK2	JHU00074.P001F12	-0.121499	-0.228165	-0.136743	-0.264113	-0.170863	-0.238965
RIPK2	JHU00074.P001G06	-0.112726	-0.172747	-0.0866388	-0.126008	-0.0719424	-0.0471842
RIPK2	JHU00074.P002H07	0.0506689	0.366473	0.18476	0.748992	0.316547	1.10046
RIPK2	JHU00074.P004H03	-0.000871704	0.200221	0.0668058	0.453629	0.165468	0.597412
RPS6KL1	JHU00075.P001F06	-0.00306492	-0.0443196	0.0344468	0.046371	-0.0917266	-0.12481
SGK1	JHU00076.P001A02	-0.0655716	-0.0847831	-0.0845511	-0.191532	-0.127698	-0.145358
ND	JHU00077.P001B09	-0.122595	-0.217609	-0.149269	-0.291331	-0.167266	-0.236682
SH3YL1	JHU00078.P001F07	-0.0359632	-0.0962184	-0.0334029	-0.0201613	0.0377698	0.0129376
SKAP2	JHU00079.P001A08	-0.10176	-0.174506	-0.102296	-0.196573	-0.129496	-0.179604
SKAP2	JHU00079.P001C08	-0.128078	-0.230804	-0.131524	-0.253024	-0.160072	-0.203196
SKAP2	JHU00079.P001D04	-0.123692	-0.229044	-0.124217	-0.226815	-0.152878	-0.207002
SKAP2	JHU00079.P003F12	-0.125885	-0.236961	-0.127349	-0.252016	-0.154676	-0.222983
SKAP2	JHU00079.P004E09	-0.107243	-0.204414	-0.101253	-0.198589	-0.136691	-0.207002
SKAP2	JHU00079.P192H09	-0.142334	-0.275665	-0.154489	-0.291331	-0.176259	-0.243531
SLA	JHU00080.P001E07	-0.0524123	-0.0460789	0.0114823	0.180444	-0.0845324	-0.0996956
SQSTM1	JHU00081.P001C03	-0.125885	-0.250156	-0.107516	-0.210685	-0.161871	-0.216134
STAC	JHU00082.P001E12	-0.123692	-0.229044	-0.121086	-0.224798	-0.145683	-0.218417
STAC	JHU00082.P235A10	-0.110532	-0.229924	-0.117954	-0.234879	-0.154676	-0.217656
SYK	JHU00084.P001H08	0.0221571	0.131609	-0.00521921	0.046371	-0.0809353	-0.116438
SYT17	JHU00085.P001C04	-0.0469292	0.000542111	-0.0772443	-0.134073	-0.122302	-0.06621
SYTL2	JHU00086.P001F10	-0.114919	-0.220248	-0.11691	-0.212702	-0.160072	-0.222222
SYTL2	JHU00086.P192F06	-0.140141	-0.270387	-0.150313	-0.285282	-0.17446	-0.247336
AK6	JHU00087.P001F05	0.275473	0.436844	0.131524	0.178427	0.156475	0.0342466
TK1	JHU00088.P001A07	0.0616349	0.179989	0.145094	0.112903	0.104317	0.119482
TOLLIP	JHU00089.P001H09	0.33798	0.626847	0.478079	1.08165	0.226619	0.315068
TYROBP	JHU00090.P001G09	-0.128078	-0.234322	-0.137787	-0.261089	-0.160072	-0.217656
UCK1	JHU00091.P001A10	-0.0633783	-0.0803849	-0.0532359	-0.128024	-0.0935252	-0.135464
ULK4	JHU00092.P001G10	-0.119305	-0.210572	-0.132568	-0.245968	-0.167266	-0.224505
YWHAB	JHU00093.P001E01	0.46738	0.844998	0.667015	1.28427	0.404676	0.842466
YWHAH	JHU00094.P001E05	-0.128078	-0.224646	-0.14405	-0.277218	-0.172662	-0.243531
YWHAH	JHU00094.P192F04	-0.134657	-0.270387	-0.150313	-0.289315	-0.174459	-0.244292
YWHAZ	JHU00095.P001A01	0.0868569	0.146563	0.133612	0.155242	0.167266	0.248858
ARAF	JHU00096.P001A06	-0.116016	-0.224646	-0.129436	-0.262097	-0.156475	-0.215373
ACP1	JHU00097.P002A12	-0.0414462	-0.118209	0.0480167	-0.00100806	-0.00179856	-0.0418569
ND	JHU00098.P002F10	-0.131368	-0.255433	-0.138831	-0.264113	-0.156475	-0.226788
ACP5	JHU00099.P002C12	-0.110532	-0.205294	-0.0970772	-0.195565	-0.122302	-0.192542
ACP6	JHU00100.P002F12	0.864352	2.00436	0.934238	2.01613	1.47482	2.4003
AK2	JHU00102.P002D03	-0.113822	-0.226405	0.17119	-0.173387	0.865108	-0.173516
AK4	JHU00103.P002F01	-0.143431	-0.270387	-0.152401	-0.291331	-0.17446	-0.247336
ALPL	JHU00104.P231G07	-0.117112	-0.224646	-0.141962	-0.277218	-0.134892	-0.2207
ARHGAP29	JHU00105.P002A01	-0.107243	-0.21409	-0.121086	-0.240927	-0.151079	-0.207763
BMX	JHU00106.P002D02	-0.0886003	-0.200896	-0.114823	-0.24496	-0.0413669	-0.175799
BRSK2	JHU00107.P002B04	-0.0403496	-0.148997	-0.0501044	-0.128024	-0.0989209	-0.149163
BRSK2	JHU00107.P192G02	-0.139044	-0.266869	-0.154489	-0.288306	-0.169065	-0.242009
CAMK1	JHU00108.P002E05	-0.0151276	-0.0355232	0.00626305	-0.0574597	-0.0845324	-0.123288
CAMK1G	JHU00109.P002B07	-0.09518	-0.154275	-0.0782881	-0.158266	-0.113309	-0.139269
CAMK4	JHU00110.P002H01	0.845709	1.72288	0.453027	1.00202	0.552158	1.6933
CAMKV	JHU00111.P002F07	-0.132465	-0.262471	-0.125261	-0.236895	-0.156475	-0.232877
CDK9	JHU00114.P002B03	0.324821	0.5943	0.509395	0.521169	0.363309	0.601218
CDK9	JHU00114.P192G01	-0.133561	-0.248396	-0.14405	-0.272177	-0.165468	-0.241248
CDKN2B	JHU00115.P002D01	-0.0217073	-0.109413	-0.0407098	-0.0796371	-0.0827338	-0.141553
CHP1	JHU00116.P002C09	-0.123692	-0.236081	-0.126305	-0.224798	-0.160072	-0.229833
CMPK1	JHU00117.P002E02	-0.0831173	-0.161312	-0.0480167	-0.0715726	-0.100719	-0.141553
CXCL10	JHU00118.P002C03	-0.106146	-0.204414	-0.112735	-0.199597	-0.151079	-0.199391
DCLK1	JHU00119.P002A06	-0.114919	-0.225526	-0.11691	-0.234879	-0.160072	-0.217656
DGUOK	JHU00120.P002A02	-0.108339	-0.206174	-0.117954	-0.233871	-0.145683	-0.205479
DGUOK	JHU00120.P235A11	-0.128078	-0.244878	-0.134656	-0.25504	-0.160072	-0.2207
DUSP10	JHU00121.P002G08	-0.124788	-0.2396	-0.137787	-0.253024	-0.160072	-0.223744
DUSP11	JHU00122.P002B09	-0.0798275	-0.075107	-0.0511482	-0.0957661	-0.109712	-0.0631659
ND	JHU00123.P002G10	-0.128078	-0.245757	-0.106472	-0.200605	-0.125899	-0.202435
DUSP12	JHU00123.P235E04	-0.129175	-0.247517	-0.145094	-0.260081	-0.169065	-0.233638
ND	JHU00124.P002F08	-0.128078	-0.250156	-0.123173	-0.21875	-0.160072	-0.229072
DUSP26	JHU00125.P002H08	-0.139044	-0.26511	-0.145094	-0.273185	-0.172662	-0.241248
DUSP26	JHU00125.P192H05	0.142784	0.616291	0.134656	0.475806	0.124101	0.236682
DUSP3	JHU00126.P002A10	-0.110532	-0.19122	-0.0981211	-0.197581	-0.118705	-0.189498
DUSP4	JHU00127.P002A08	-0.130271	-0.261591	-0.13048	-0.268145	-0.165468	-0.230594
DYRK2	JHU00128.P002E04	-0.140141	-0.273026	-0.135699	-0.251008	-0.161871	-0.229072
ENPP4	JHU00129.P002D11	-0.140141	-0.275665	-0.145094	-0.291331	-0.169065	-0.244292
ENPP4	JHU00129.P192G06	-0.140141	-0.273026	-0.155532	-0.292339	-0.176259	-0.245053
FES	JHU00130.P002H04	-0.103953	-0.231683	-0.115866	-0.215726	-0.133094	-0.203196
JHU00131	JHU00131.P002E07	-0.132465	-0.265989	-0.152401	-0.285282	-0.170863	-0.240487
FGR	JHU00132.P002C06	0.00790116	0.0665152	0.191023	0.354839	0.0215827	0.0814307
FGGY	JHU00133.P002C02	-0.117112	-0.229924	-0.133612	-0.253024	-0.152878	-0.219939
ND	JHU00134.P002A05	-0.136851	-0.272147	-0.152401	-0.288306	-0.176257	-0.239726
FYN	JHU00134.P189A04	-0.135754	-0.265989	-0.147182	-0.280242	-0.165468	-0.233638
GKAP1	JHU00135.P002C01	-0.114919	-0.223766	-0.0876827	-0.140121	-0.136691	-0.199391
GRK6	JHU00136.P002G03	-0.116016	-0.217609	-0.113779	-0.207661	-0.149281	-0.203196
HK2	JHU00137.P002A04	-0.135754	-0.265989	-0.135699	-0.274194	-0.165468	-0.229072
HKDC1_frag	JHU00138.P002H03	-0.105049	-0.202655	-0.102296	-0.173387	-0.120504	-0.189498
HKDC1_frag	JHU00138.P087B10	-0.117112	-0.204414	-0.124217	-0.245968	-0.154676	-0.226788
IMPA1	JHU00139.P002C08	-0.132465	-0.26335	-0.143006	-0.272177	-0.163669	-0.229072
IRAK4	JHU00140.P002G06	-0.103953	-0.245757	-0.110647	-0.231855	-0.107914	-0.208524
IRAK4	JHU00140.P189A05	-0.0677648	-0.218489	-0.13048	-0.245968	-0.104317	-0.219939
MAPK12	JHU00141.P002C05	1.80414	0.0656356	0.0417537	0.0342742	0.0143885	-0.0509893
ND	JHU00142.P002H09	-0.110532	-0.208813	-0.0678497	-0.170363	-0.120504	-0.197869
MRS2	JHU00143.P002D08	-0.123692	-0.245757	-0.134656	-0.254032	-0.161871	-0.21309
NEK11	JHU00144.P002H02	0.0287367	0.0480427	0.0709812	0.103831	-0.0359712	-0.0616438
ND	JHU00145.P002B01	-0.0896969	-0.154275	-0.105428	-0.212702	-0.0989209	-0.146119
NUAK2	JHU00146.P192H01	-0.10176	-0.160432	-0.100209	-0.168347	-0.0845324	-0.143075
OXSR1	JHU00147.P002B06	-0.0677648	-0.127886	-0.0417537	-0.0947581	-0.0791367	-0.0372907
OXSR1	JHU00147.P053C05	-0.00525813	0.0251721	-0.0125261	-0.0171371	0.167266	-0.0585997
OXSR1	JHU00147.P192G04	-0.141237	-0.26511	-0.154489	-0.288306	-0.172662	-0.245814
PAK6	JHU00148.P002A07	-0.129175	-0.249276	-0.122129	-0.238911	-0.152878	-0.192542
ECI2	JHU00149.P002D06	-0.0995664	-0.202655	-0.127349	-0.24496	-0.161871	-0.209285
PIK3C3	JHU00150.P002B05	-0.139044	-0.274786	-0.150313	-0.288306	-0.170863	-0.239726
PIK3C3	JHU00150.P192G03	-0.136851	-0.267748	-0.149269	-0.278226	-0.169065	-0.239726
PIP4K2C	JHU00151.P002A03	0.235996	0.362075	0.194154	0.174395	0.25	0.343988
PLPP3	JHU00153.P002E11	-0.111629	-0.209692	-0.109603	-0.189516	-0.154676	-0.212329
PLPP2	JHU00154.P002B10	-0.0721512	-0.0425603	-0.00104384	0.0745968	-0.0935252	-0.0821918
PPME1	JHU00155.P002D10	-0.116016	-0.222007	-0.107516	-0.211694	-0.147482	-0.190259
PPP1CC	JHU00156.P002G12	0.895057	0.598698	0.58142	1.28327	0.473022	0.456621
PPP1R14A	JHU00157.P002G11	0.139494	0.196702	0.138831	0.295363	0.0719424	0.0243531
PPP1R3C	JHU00158.P002D12	-0.0820207	-0.194738	-0.0772443	-0.191532	-0.140288	-0.197108
PPP1R3C	JHU00158.P192G07	-0.142333	-0.274786	-0.152401	-0.287298	-0.17446	-0.245814
PPP1R8	JHU00159.P002E12	-0.102856	-0.198257	-0.0939457	-0.168347	-0.129496	-0.18417
PPP1R8	JHU00159.P227D06	-0.135754	-0.257193	-0.135699	-0.242944	-0.169065	-0.233638
KJ902474	JHU00160.P002B11	-0.0381564	-0.0293657	-0.0824635	-0.178427	-0.115108	-0.166667
PPP2R4	JHU00161.P002G09	1.44775	0.0823487	0.273486	0.530242	0.0989209	0.14688
PPP2R5C	JHU00162.P002H11	-0.124788	-0.251035	-0.118998	-0.220766	-0.160072	-0.227549
PPP2R5C	JHU00162.P192H03	-0.135754	-0.249276	-0.143006	-0.253024	-0.158273	-0.228311
PPP2R5D	JHU00163.P030F04	-0.112726	-0.207933	-0.121086	-0.226815	-0.124101	-0.196347
PPP3CC	JHU00164.P002C10	-0.123692	-0.250156	-0.132568	-0.25	-0.158273	-0.224505
ND	JHU00165.P002D09	-0.130271	-0.250156	-0.127349	-0.247984	-0.154676	-0.224505
PPP6C	JHU00166.P002H10	0.0331231	0.288185	0.205637	0.648185	0.161871	0.527397
PPP6C	JHU00166.P192H02	-0.0118378	0.122812	0.0104384	0.0816532	0.0179856	0.0365297
PRKRIR_frag	JHU00167.P002G01	-0.105049	-0.220248	-0.106472	-0.193548	-0.147482	-0.192542
PRKRIR_frag	JHU00167.P017A06	-0.0787309	-0.154275	-0.0720251	-0.193548	-0.131295	-0.174277
PRKRIR_frag	JHU00167.P023D03	1.34796	-0.111172	-0.0897704	-0.198589	-0.0809353	-0.14003
PRKRIR_frag	JHU00167.P032D10	-0.0403496	-0.0926999	-0.0970772	-0.199597	-0.113309	-0.164384
HACD1	JHU00168.P002C11	0.0890501	-0.0469585	0.00835073	-0.0252016	-0.106115	-0.112633
PTPN11	JHU00169.P002A09	-0.130271	-0.258072	-0.143006	-0.280242	-0.170863	-0.229833
PTPN22	JHU00170.P002F11	-0.103953	-0.209692	-0.0741127	-0.136089	-0.131295	-0.200152
PTPN6	JHU00171.P002E09	-0.113822	-0.21409	-0.124217	-0.243952	-0.160072	-0.228311
PTPRE	JHU00172.P002E08	-0.135754	-0.254554	-0.137787	-0.25504	-0.165468	-0.230594
PTPRE	JHU00172.P235E02	-0.137948	-0.266869	-0.147182	-0.275202	-0.167266	-0.231355
PTPRR	JHU00173.P002B08	-0.113822	-0.204414	-0.101253	-0.200605	-0.152878	-0.195586
ND	JHU00174.P002B02	-0.136851	-0.267748	-0.149269	-0.287298	-0.172662	-0.24277
PXK	JHU00174.P192F12	0.00680455	0.0788302	-0.0219207	0.0453629	-0.0377698	-0.0677321
ND	JHU00175.P002H12	-0.137948	-0.271267	-0.134656	-0.262097	-0.169065	-0.245053
IFT27	JHU00175.P192H04	-0.124788	-0.233442	-0.136743	-0.243952	-0.154676	-0.216134
RBKS	JHU00176.P002E03	-0.0249971	-0.00649502	0.100209	0.180444	0.107914	0.295282
RIOK3	JHU00177.P002F05	-0.0721512	-0.108533	-0.0427975	0	-0.0935252	-0.134703
RIOK3	JHU00177.P192G05	-0.143431	-0.274786	-0.148225	-0.285282	-0.167266	-0.243531
RPH3A	JHU00178.P002F03	-0.122595	-0.243119	-0.105428	-0.198589	-0.145683	-0.208524
RPS6KA2	JHU00179.P002C07	-0.102856	-0.184183	-0.121086	-0.216734	-0.125899	-0.185693
SGK2	JHU00180.P002E01	-0.0875037	-0.176266	-0.0720251	-0.125	-0.154676	-0.194825
SGK2	JHU00180.P192G08	-0.137948	-0.252795	-0.143006	-0.259073	-0.167266	-0.228311
ND	JHU00181.P002F09	-0.131368	-0.260711	-0.139875	-0.265121	-0.169065	-0.238204
SLC37A4	JHU00181.P235E03	-0.09518	-0.0970981	-0.102296	-0.0725806	-0.111511	-0.087519
STK17B	JHU00183.P002H05	-0.113822	-0.225526	-0.118998	-0.216734	-0.129496	-0.215373
STYXL1	JHU00184.P002F06	-0.134658	-0.26511	-0.136743	-0.258065	-0.160072	-0.238965
TAOK3	JHU00185.P002H06	-0.100663	-0.213211	-0.0553236	-0.0342742	-0.120504	-0.131659
TPD52L3	JHU00186.P002G02	-0.119305	-0.245757	-0.117954	-0.216734	-0.165468	-0.222222
TPD52L3	JHU00186.P192G10	-0.142333	-0.273026	-0.155532	-0.292339	-0.176259	-0.247336
TPTE	JHU00187.P002B12	-0.120402	-0.229924	-0.133612	-0.267137	-0.152878	-0.212329
TPTE	JHU00187.P002F02	-0.136851	-0.261591	-0.128392	-0.260081	-0.160072	-0.231355
ND	JHU00188.P002D07	-0.112726	-0.211451	-0.0981211	-0.188508	-0.124101	-0.208524
TRIB2	JHU00188.P235E01	-0.0425428	0.22573	0.101253	0.773185	-0.0629496	-0.00228311
TYK2	JHU00190.P002D05	-0.0282869	0.0814691	0.101253	0.438508	-0.0359712	0.000761035
UHMK1	JHU00191.P002D04	-0.0436394	0.0603577	0.0511482	0.231855	-0.0413669	-0.0456621
ULK2	JHU00192.P002E06	-0.0984698	-0.167469	-0.0417537	-0.0836694	-0.143885	-0.207002
AGTR1	JHU00193.P003H07	-0.103953	-0.16659	-0.0605428	-0.0544355	-0.118705	-0.172755
AKR1E2	JHU00195.P003C10	-0.114919	-0.231683	-0.137787	-0.257056	-0.152878	-0.224505
ARF6	JHU00197.P003A02	-0.116016	-0.236081	-0.13048	-0.256048	-0.145683	-0.201674
ARL17A_frag	JHU00198.P003E05	-0.113822	-0.21585	-0.100209	-0.176411	-0.158273	-0.218417
ARL2	JHU00199.P003A05	-0.119305	-0.226405	-0.122129	-0.264113	-0.161871	-0.229833
ARL4D	JHU00200.P003D01	-0.0151276	-0.00561538	0.0302714	0.110887	-0.0467626	-0.103501
ARL8B	JHU00201.P003H04	-0.0414462	-0.077746	-0.0949896	-0.194556	-0.057554	-0.146119
ATP6V1C1	JHU00202.P003E09	0.107692	0.143924	0.019833	-0.0403226	0.142086	-0.043379
ATP6V1C1	JHU00202.P003H09	0.0682146	0.129849	0.195198	0.186492	0.206835	0.085997
ATP6V1C1	JHU00202.P004B09	0.0386062	0.0515613	0.00417537	-0.112903	0.156475	-0.00228311
CD97	JHU00204.P003F07	-0.128078	-0.253674	-0.107516	-0.205645	-0.151079	-0.223744
CDC42	JHU00205.P003G03	-0.118209	-0.226405	-0.0970772	-0.191532	-0.125899	-0.19863
CHRNA3	JHU00206.P003F10	-0.107243	-0.206174	-0.0949896	-0.179435	-0.147482	-0.194825
CLCN2	JHU00207.P003A12	-0.102856	-0.177145	-0.0887265	-0.180444	-0.0971223	-0.129376
CLIC2	JHU00208.P003G11	-0.0853105	-0.163071	-0.0417537	-0.0705645	-0.0647482	-0.15449
ND	JHU00209.P003C09	-0.118209	-0.221127	-0.110647	-0.198589	-0.142086	-0.212329
CX3CR1	JHU00210.P003F08	-0.0896969	-0.16483	-0.0699374	-0.0897177	-0.113309	-0.169711
DIRAS3	JHU00211.P003F02	-0.044736	-0.0390417	-0.0104384	0.00302419	-0.106115	-0.134703
DVL2	JHU00212.P003F06	-0.108339	-0.188581	-0.100209	-0.174395	-0.143885	-0.192542
GPR183	JHU00213.P003C08	-0.110532	-0.210572	-0.107516	-0.208669	-0.152878	-0.195586
GPR183	JHU00213.P003G08	-0.0721512	-0.110293	-0.0782881	-0.134073	-0.118705	-0.169711
LPAR2	JHU00215.P003B08	-0.140141	-0.270387	-0.14405	-0.285282	-0.169065	-0.241248
LPAR2	JHU00215.P192H08	-0.0107412	0.362075	0.0334029	0.41129	-0.0305755	0.316591
EDNRA	JHU00216.P003A08	-0.114919	-0.228165	-0.112735	-0.227823	-0.161871	-0.216895
EDNRB	JHU00217.P003H08	-0.075441	-0.128765	-0.0720251	-0.144153	-0.127698	-0.192542
ENSA	JHU00218.P003G09	-0.0480258	-0.0812645	0.00104384	0.00604839	-0.0359712	-0.0799087
FKBP1B	JHU00219.P003E12	-0.137948	-0.26423	-0.150313	-0.287298	-0.174459	-0.241248
FKBP1B	JHU00219.P192H11	-0.141236	-0.268628	-0.153445	-0.294355	-0.176257	-0.248858
FKBP1B	JHU00219.P192H12	-0.135754	-0.254554	-0.148225	-0.271169	-0.169065	-0.235921
FNIP1	JHU00220.P003G01	-0.119305	-0.230804	-0.11691	-0.212702	-0.156475	-0.212329
GABRA2	JHU00221.P003C11	-0.139044	-0.268628	-0.136743	-0.266129	-0.161871	-0.242009
GABRA5	JHU00222.P003G10	-0.111629	-0.211451	-0.101253	-0.194556	-0.125899	-0.203196
GABRB1	JHU00223.P003E11	-0.116016	-0.229924	-0.120042	-0.236895	-0.158273	-0.225266
GABRB1	JHU00223.P189A09	-0.129175	-0.232563	-0.152401	-0.287298	-0.172662	-0.23516
GJB2	JHU00224.P003A11	-0.09518	-0.125247	-0.0323591	0.0100806	-0.104317	-0.143836
GNA15	JHU00225.P235E05	-0.0896969	-0.107654	-0.0897704	-0.0967742	-0.127698	-0.169711
GNAI2	JHU00226.P003C05	-0.0896969	-0.168349	-0.0866388	-0.174395	-0.118705	-0.178843
GNAI3	JHU00227.P003B06	-0.126982	-0.247517	-0.133612	-0.265121	-0.167266	-0.230594
GNAI3	JHU00227.P192H07	-0.0611851	-0.129645	-0.0897704	-0.18246	-0.0755396	-0.144597
GPER1	JHU00229.P003D09	-0.107243	-0.194738	-0.108559	-0.193548	-0.149281	-0.208524
KCNJ8	JHU00231.P003F09	-0.0853105	-0.168349	-0.0782881	-0.172379	-0.0755396	-0.167428
KCNMB2	JHU00232.P003D11	-0.137948	-0.267748	-0.146138	-0.277218	-0.161871	-0.23516
KCNMB2	JHU00232.P235B05	-0.0907935	-0.112052	-0.0981211	-0.104839	-0.143885	-0.160578
KCNS3	JHU00233.P003H10	-0.107243	-0.208813	-0.0939457	-0.16129	-0.113309	-0.179604
KCNV1	JHU00234.P003H11	-0.124788	-0.233442	-0.110647	-0.206653	-0.154676	-0.215373
KCTD15	JHU00235.P003A10	-0.113822	-0.21585	-0.13048	-0.260081	-0.160072	-0.210807
KRAS	JHU00236.P003B03	-0.0359632	0.0172553	-0.0187891	-0.0413306	-0.00719424	0.0768645
LAD1	JHU00237.P003B09	-0.121499	-0.235202	-0.120042	-0.251008	-0.138489	-0.221461
LAD1	JHU00237.P232G05	-0.125885	-0.23872	-0.146138	-0.272177	-0.154676	-0.203196
MMP2	JHU00239.P239B08	-0.0403496	-0.0663106	-0.0762004	-0.1875	-0.0413669	-0.121005
MPP1	JHU00240.P003C06	-0.119305	-0.23872	-0.127349	-0.24496	-0.149281	-0.217656
MPP1	JHU00240.P003G06	-0.0973732	-0.213211	-0.0835073	-0.166331	-0.113309	-0.179604
MRGPRF	JHU00241.P225C01	-0.117112	-0.2396	-0.134656	-0.234879	-0.160072	-0.226788
ND	JHU00242.P003B10	-0.134658	-0.260711	-0.134656	-0.277218	-0.160072	-0.23516
MS4A1	JHU00242.P192H10	-0.142334	-0.270387	-0.151357	-0.283266	-0.17446	-0.24277
NCK2	JHU00243.P003G12	-0.117112	-0.233442	-0.123173	-0.234879	-0.156475	-0.233638
NKIRAS2	JHU00244.P003C02	-0.106146	-0.223766	-0.100209	-0.200605	-0.136691	-0.211568
NMRAL1	JHU00245.P003D10	-0.0765376	-0.179784	-0.0480167	-0.0705645	-0.120504	-0.167428
OR7E91P_frag	JHU00246.P003E08	-0.128078	-0.251915	-0.120042	-0.219758	-0.161871	-0.221461
P2RX7	JHU00247.P003F11	-0.114919	-0.21497	-0.118998	-0.219758	-0.154676	-0.213851
P2RY6	JHU00248.P003A07	-0.0809241	-0.1402	-0.0521921	-0.134073	-0.115108	-0.143075
PRPSAP1	JHU00249.P003B12	0.114272	0.212536	0.258873	0.245968	0.431655	0.192542
RAB14	JHU00250.P003H02	-0.0513157	-0.0504771	-0.0427975	-0.0665323	-0.0593525	-0.135464
RAB18	JHU00251.P003F03	-0.0940834	-0.170988	-0.0615866	-0.123992	-0.120504	-0.191781
RAB22A	JHU00252.P003C03	-0.075441	-0.104135	-0.0344468	0.0120968	-0.044964	-0.0129376
RAB33A	JHU00253.P003E01	-0.09518	-0.197377	-0.0772443	-0.154234	-0.120504	-0.171233
RAB34	JHU00254.P003C04	-0.0666682	-0.0900609	-0.0480167	-0.118952	-0.129496	-0.14003
RAB34	JHU00254.P005F05	-0.111629	-0.210572	-0.109603	-0.202621	-0.152878	-0.219939
RAB35	JHU00255.P003D03	-0.0217073	0.0533206	-0.0114823	0.0201613	0.0233813	0.128615
RAB3B	JHU00257.P003E02	-0.0535089	-0.0962184	-0.0240084	-0.0564516	-0.100719	-0.15449
RAB3D	JHU00258.P003H03	-0.122595	-0.243998	-0.122129	-0.226815	-0.145683	-0.216895
RAB3D	JHU00258.P231G08	0.121948	0.547679	0.314196	0.448589	0.0899281	0.189498
RAB40B	JHU00259.P003G05	-0.0578953	-0.0680699	0.0386221	0.121976	-0.0719424	-0.108067
RAB8A	JHU00260.P003H01	-0.103953	-0.195618	-0.0876827	-0.150202	-0.113309	-0.163623
RAB8B	JHU00261.P003G04	0.0232537	0.110497	0.0480167	0.165323	-0.00899281	-0.0974125
RAB9A	JHU00262.P003A06	-0.133561	-0.26511	-0.129436	-0.275202	-0.170863	-0.239726
RABL2B	JHU00263.P003B04	-0.09518	-0.16659	-0.0949896	-0.19254	-0.124101	-0.197108
IFT22	JHU00264.P003H05	0.377458	0.61981	0.514614	0.742944	0.307554	0.39726
IFT22	JHU00265.P003B01	-0.064475	-0.157793	-0.0960334	-0.1875	-0.120504	-0.16895
IFT22	JHU00265.P004D01	-0.0864071	-0.206174	-0.100209	-0.169355	-0.125899	-0.17656
RAC1	JHU00266.P003C01	0.016674	0.141285	0.0334029	0.204637	0.163669	0.465753
ND	JHU00267.P003B05	-0.134658	-0.267748	-0.150313	-0.287298	-0.170863	-0.243531
RAP1A	JHU00267.P235E07	-0.133561	-0.260711	-0.141962	-0.262097	-0.154676	-0.217656
RAPGEF4	JHU00268.P003F05	-0.125885	-0.229924	-0.0584551	-0.208669	-0.140288	-0.2207
RAPGEF4	JHU00268.P235B06	-0.113822	-0.221127	-0.132568	-0.242944	-0.138489	-0.218417
RASD2	JHU00269.P003F04	-0.0688614	-0.125247	-0.0386221	-0.0191532	-0.104317	-0.118721
RASGEF1A	JHU00270.P003E04	-0.111629	-0.213211	-0.111691	-0.207661	-0.163669	-0.218417
RASL11B	JHU00271.P003B02	-0.0831173	-0.0891813	-0.0553236	-0.0907258	-0.0809353	-0.0258752
RASL11B	JHU00271.P189A07	-0.132465	-0.258952	-0.149269	-0.283266	-0.17446	-0.239726
RCVRN	JHU00272.P003H12	-0.124788	-0.222007	-0.150313	-0.274194	-0.172662	-0.243531
RGR	JHU00273.P003H06	-0.00854796	0.0207739	0.136743	0.370968	-0.00719424	-0.0350076
RHOA	JHU00274.P003G02	0.0133842	0.130729	0.0720251	0.265121	0.0683453	0.100457
ND	JHU00275.P003A04	-0.129175	-0.251035	-0.137787	-0.269153	-0.163669	-0.231355
RPH3AL	JHU00276.P003D06	0.0616349	0.206378	0.257829	0.497984	0.028777	0.0312024
RRAGA	JHU00277.P003D02	-0.137948	-0.26511	-0.140919	-0.265121	-0.160072	-0.229072
RRAGA	JHU00277.P227A01	-0.124788	-0.244878	-0.136743	-0.252016	-0.165468	-0.229072
RRAGD	JHU00278.P003F01	-0.109436	-0.207053	-0.0960334	-0.181452	-0.143885	-0.224505
RRAGD	JHU00278.P177A04	-0.069958	-0.100617	-0.0720251	-0.133065	-0.0251799	0.021309
RRAS	JHU00279.P003D05	-0.0228039	0.00318103	0.00939457	0.078629	-0.0143885	-0.0380518
RRAS2	JHU00280.P003D04	-0.0326733	0.0251721	-0.00417537	0.0282258	0.0161871	0.0532725
SAR1B	JHU00281.P003A01	0.0693112	0.118414	0.0501044	-0.0493952	0.00359712	-0.0357686
SRI	JHU00282.P003B11	0.0945332	0.261796	0.0803758	0.106855	-0.0719424	0.0791476
SSTR2	JHU00283.P003D08	-0.117112	-0.219368	-0.124217	-0.238911	-0.134892	-0.20624
SSTR2	JHU00283.P227D07	-0.124788	-0.235202	-0.133612	-0.237903	-0.158273	-0.226788
TACR1	JHU00284.P003A09	-0.0995664	-0.184183	-0.107516	-0.207661	-0.138489	-0.19102
TACR1	JHU00284.P235E06	-0.069958	-0.0416807	-0.0772443	-0.0816532	-0.0467626	-0.112633
ND	JHU00287.P003E06	0.128528	-0.135802	0.0949896	-0.0645161	-0.0845324	-0.163623
ND	JHU00287.P189A08	-0.128078	-0.24048	-0.128392	-0.236895	-0.156475	-0.215373
TRIM21	JHU00287.P235E08	7.66003	0.464993	5.24739	0.195565	5.78058	0.152968
VIPR2	JHU00288.P003D07	-0.114919	-0.185942	-0.0876827	-0.172379	-0.145683	-0.191781
ABI1	JHU00289.P004C04	1.03762	4.30111	1.65866	3.94758	2.00719	5.68113
ABI1	JHU00289.P008E04	1.42253	5.53876	2.12109	6.24698	2.34173	6.61644
ARAF	JHU00290.P004C05	-0.130271	-0.255433	-0.0949896	-0.239919	-0.160072	-0.232877
ATP5E	JHU00291.P004A06	-0.069958	-0.11645	-0.0501044	-0.106855	-0.0665468	-0.121766
ATP6V1D	JHU00292.P004E10	-0.131368	-0.251915	-0.131524	-0.238911	-0.154676	-0.226788
ATP6V1D	JHU00292.P161F02	-0.137948	-0.24048	-0.156575	-0.295363	-0.17266	-0.241248
ATP6V1D	JHU00292.P161F04	-0.126982	-0.225526	-0.139875	-0.257056	-0.165468	-0.229072
ATP6V1D	JHU00292.P228E04	-0.111629	-0.203535	-0.0991649	-0.0967742	-0.154676	-0.175799
GPN3	JHU00293.P004F01	-0.0359632	-0.0812645	-0.0250522	-0.0282258	-0.0899281	-0.134703
BCKDK	JHU00294.P004D04	-0.119305	-0.226405	-0.125261	-0.234879	-0.154676	-0.218417
EMC9	JHU00296.P004E08	-0.0732478	-0.180664	-0.0511482	-0.100806	-0.0845324	-0.158295
ND	JHU00297.P004C12	0.0715044	0.281148	0.101253	0.251008	0.0845324	0.13242
C1orf43	JHU00298.P004B08	-0.109436	-0.222007	-0.104384	-0.216734	-0.152878	-0.194064
NTMT1	JHU00299.P004E07	0.0144808	0.162396	-0.0354906	-0.0927419	-0.0989209	-0.167428
ND	JHU00300.P004D09	-0.0589919	-0.0970981	-0.0240084	-0.0423387	-0.115108	-0.136986
NMRK1	JHU00300.P235E11	2.5312	0.621569	0.186848	0.484879	0.0719424	0.26484
CA12	JHU00301.P004D03	-0.129175	-0.243998	-0.127349	-0.252016	-0.156475	-0.212329
CA12	JHU00301.P232B01	-0.108339	-0.199136	-0.113779	-0.199597	-0.154676	-0.21309
ND	JHU00302.P004H01	-0.109436	-0.185942	-0.0824635	-0.128024	-0.145683	-0.172755
CAPN2	JHU00303.P004H04	-0.0776342	-0.119969	-0.0354906	-0.0332661	-0.0935252	-0.149163
CAPN2	JHU00303.P227D08	0.0528621	0.0990619	0.0720251	0.149194	0.0503597	0.0357686
MICU1	JHU00304.P004D06	-0.102856	-0.200896	-0.0939457	-0.18246	-0.120504	-0.21309
CBR1	JHU00305.P004G07	-0.09518	-0.162192	-0.0709812	-0.104839	-0.0899281	-0.117199
CCDC86	JHU00306.P004A08	-0.116016	-0.221127	-0.109603	-0.221774	-0.124101	-0.19863
CIAO1	JHU00307.P232G06	0.00570794	3.77684	0.0448852	1.88911	0.0557554	3.43075
CNOT2	JHU00309.P004D11	-0.106146	-0.0953388	-0.122129	-0.179435	-0.151079	-0.0996956
DBN1	JHU00310.P004A02	-0.0458326	-0.0970981	-0.0125261	-0.113911	0.0359712	0.0601218
DDOST	JHU00311.P004E11	-0.128078	-0.258072	-0.125261	-0.239919	-0.161871	-0.231355
DDOST	JHU00311.P232B02	-0.122595	-0.207053	-0.115866	-0.224798	-0.160072	-0.219939
ERRFI1	JHU00312.P004A05	-0.0655716	-0.115571	-0.0553236	-0.132056	-0.0683453	-0.116438
ESYT2_frag	JHU00313.P004B04	0.0122876	0.144803	0.136743	0.238911	0.0827338	0.268645
FGF12	JHU00314.P004B03	0.0320265	-0.0038561	0.0208768	-0.0826613	0.111511	0.00837139
FGFBP1	JHU00315.P004H06	-0.0458326	0.612772	0.059499	0.779234	-0.0665468	0.554033
FN3KRP	JHU00316.P004B02	-0.0896969	-0.160432	-0.101253	-0.21371	-0.122302	-0.16895
TECR	JHU00317.P004E12	-0.0962766	-0.146358	-0.0427975	-0.0332661	-0.138489	-0.15449
HLA-E	JHU00318.P004H10	-0.0513157	-0.04344	0.0469729	0.333669	-0.0701439	-0.0821918
HN1	JHU00319.P004A10	0.305082	0.701616	0.186848	0.196573	0.266187	0.395738
HPCAL1	JHU00320.P004F04	-0.0875037	-0.169229	-0.0699374	-0.11996	-0.0971223	-0.195586
HPCAL1	JHU00320.P004G02	-0.019514	-0.00297645	0.0104384	-0.0141129	-0.0503597	-0.125571
PLA2G16	JHU00321.P004G08	-0.0853105	-0.198257	-0.0929019	-0.197581	-0.122302	-0.188737
IFI35	JHU00322.P004A07	0.125238	0.255638	0.133612	0.169355	0.115108	0.156012
IFIT3	JHU00323.P004H07	1.55412	1.14408	1.4572	1.29637	1.10072	1.01065
IP6K1	JHU00324.P004C02	-0.0239005	-0.0856627	-0.026096	-0.104839	-0.0647482	-0.111111
EIF6	JHU00325.P004C06	-0.0842139	-0.152515	-0.0835073	-0.165323	-0.136691	-0.168189
ITM2C	JHU00326.P004B12	-0.0995664	-0.157793	-0.0532359	-0.0967742	-0.122302	-0.0989346
KCNIP3	JHU00327.P004D02	-0.0973732	-0.204414	-0.105428	-0.202621	-0.120504	-0.204718
LGALS3	JHU00328.P004G06	-0.0962766	-0.16659	-0.0782881	-0.149194	-0.104317	-0.19102
LGALS3	JHU00328.P235A12	0.228319	0.660273	0.132568	0.233871	-0.133094	-0.0228311
UBXN1	JHU00329.P231G09	-0.0655716	-0.0126525	0.0208768	0.186492	0.0251799	0.131659
ND	JHU00330.P004C03	1.17798	4.34597	1.88622	4.70464	2.20683	6.02055
LRRC61	JHU00331.P004G12	-0.107243	-0.201775	-0.115866	-0.207661	-0.151079	-0.203196
ND	JHU00332.P004D05	-0.121499	-0.224646	-0.0939457	-0.225806	-0.151079	-0.225266
LYPLA1	JHU00332.P235E10	-0.0732478	-0.0478382	-0.0250522	-0.165323	0.404676	1.2618
MECR	JHU00333.P004G09	-0.039253	0.647958	0.0427975	0.424395	-0.0629496	0.914764
MECR	JHU00333.P004H09	0.0967264	2.49345	0.258873	1.21774	0.131295	3.83257
MECR	JHU00333.P005D07	-0.140141	-0.274786	-0.155532	-0.290323	-0.167266	-0.243531
CMC4	JHU00334.P004F11	-0.0502191	-0.0839034	-0.0292276	-0.0221774	-0.0881295	-0.0996956
CMC4	JHU00334.P225D01	-0.139044	-0.267748	-0.152401	-0.283266	-0.176257	-0.245814
MYOT	JHU00336.P004E01	-0.128078	-0.242239	-0.110647	-0.189516	-0.147482	-0.202435
NDE1	JHU00337.P235E09	0.0298333	0.219573	0.123173	0.25	0.073741	0.0312024
NDUFB7	JHU00338.P004A11	-0.113822	-0.212331	-0.113779	-0.212702	-0.156475	-0.218417
NFKBIA	JHU00339.P004H11	0.288633	0.512493	0.508351	1.01008	0.769784	0.414003
NR1H3	JHU00341.P004C01	-0.121499	-0.243998	-0.107516	-0.197581	-0.140288	-0.200913
NR3C1	JHU00342.P004F03	-0.0798275	-0.186821	-0.0626305	-0.106855	-0.111511	-0.160578
NR4A2	JHU00343.P004F02	-0.117112	-0.226405	-0.0824635	-0.129032	-0.140288	-0.189498
NRBF2	JHU00344.P004E04	-0.0162242	-0.0223286	-0.0365344	-0.0110887	-0.0845324	-0.0608828
ND	JHU00345.P004F12	-0.139044	-0.268628	-0.145094	-0.274194	-0.170863	-0.242009
OSGEPL1	JHU00346.P004A03	-0.0984698	-0.193859	-0.0970772	-0.207661	-0.142086	-0.170472
PANK3	JHU00347.P004E02	0.21187	0.351519	0.371608	0.52621	0.154676	0.135464
PDIK1L	JHU00348.P004A04	-0.0809241	-0.150756	-0.0741127	-0.165323	-0.100719	-0.13242
PDXK	JHU00349.P004A01	-0.0929868	-0.157793	-0.0824635	-0.193548	-0.120504	-0.177321
PHF23	JHU00350.P004A09	-0.129175	-0.252795	-0.135699	-0.266129	-0.154676	-0.219178
PLCD4	JHU00352.P004F05	-0.113822	-0.216729	-0.019833	-0.202621	-0.143885	-0.209285
PLEKHJ1	JHU00353.P004H05	0.436675	0.840599	0.76618	1.40121	0.600719	1.30746
PMS2P5	JHU00354.P004H02	-0.106146	-0.192979	-0.0876827	-0.143145	-0.109712	-0.181126
PSMC2	JHU00355.P004A12	-0.0886003	-0.169229	-0.0647182	-0.155242	-0.115108	-0.146119
PSME3	JHU00356.P235E12	-0.0721512	-0.0724681	0.0135699	0.165323	-0.073741	-0.0943683
RAP1GDS1	JHU00357.P004E06	0.0375096	-0.00561538	-0.0219207	-0.0907258	-0.0539568	-0.121005
RPL27	JHU00358.P004F06	-0.0918901	-0.207933	-0.0949896	-0.191532	-0.143885	-0.20624
ND	JHU00359.P004F07	-0.126982	-0.243998	-0.113779	-0.222782	-0.160072	-0.230594
RPS27A	JHU00359.P235F01	-0.0502191	-0.0135321	-0.0187891	0	-0.0233813	0.0509893
RTN4	JHU00360.P004F09	-0.0315767	-0.0847831	-0.00208768	0	-0.0233813	-0.103501
S100A11	JHU00361.P004B10	-0.00306492	0.037487	0.00626305	-0.0262097	-0.0125899	-0.0692542
SAE1	JHU00362.P004G05	0.284246	0.553836	0.495825	0.778226	0.206835	0.300609
SAT1	JHU00363.P004D08	-0.0436394	-0.0601531	0	-0.0393145	-0.0791367	-0.125571
SCAMP2	JHU00364.P004B07	0.0967264	0.460594	0.392484	0.923387	0.230216	0.766362
SEC22B	JHU00365.P004C08	-0.0611851	-0.0830238	0.0167015	0.0403226	-0.044964	-0.085997
SERBP1	JHU00366.P004C09	-0.108339	-0.230804	-0.13048	-0.248992	-0.156475	-0.216134
SFN	JHU00367.P004G03	0.579234	0.98574	0.517745	1.02016	0.417266	0.834094
SH3YL1	JHU00368.P189A10	-0.0984698	-0.185062	-0.115866	-0.193548	-0.131295	-0.141553
SOD1	JHU00369.P004D10	-0.0480258	-0.122608	-0.0146138	-0.0947581	-0.0539568	-0.101979
STAC3	JHU00370.P004G01	-0.102856	-0.182423	-0.0751566	-0.117944	-0.134892	-0.17656
TAGLN2	JHU00371.P004C11	-0.105049	-0.196498	-0.0876827	-0.204637	-0.104317	-0.194825
TCF19	JHU00373.P004H08	-0.0589919	-0.0839034	0.0229645	0.175403	-0.113309	-0.0958904
ND	JHU00374.P004F08	-0.124788	-0.236081	-0.125261	-0.226815	-0.161871	-0.216895
TM4SF4	JHU00374.P235F02	0.0649248	0.440363	0.147182	0.517137	0	0.0776256
TMEM147	JHU00375.P004B06	-0.0436394	-0.0390417	-0.0177453	-0.0393145	-0.0413669	-0.0943683
TMEM14C	JHU00376.P004D07	-0.132465	-0.253674	-0.147182	-0.283266	-0.156475	-0.233638
TOE1	JHU00377.P004E05	-0.108339	-0.207053	-0.106472	-0.183468	-0.147482	-0.203196
TRIM39	JHU00378.P004B01	-0.118209	-0.218489	-0.125261	-0.246976	-0.145683	-0.211568
TRIM5	JHU00379.P004G04	-0.10176	-0.195618	-0.0803758	-0.143145	-0.102518	-0.164384
TRIM5	JHU00379.P235F03	-0.141237	-0.272147	-0.149269	-0.282258	-0.172662	-0.242009
TRIM5	JHU00379.P239B09	-0.140141	-0.276545	-0.151357	-0.288306	-0.17446	-0.247336
TRIML1_frag	JHU00380.P004E03	-0.111629	-0.217609	-0.0970772	-0.173387	-0.160072	-0.207763
UROS	JHU00381.P004G11	-0.142333	-0.268628	-0.148225	-0.282258	-0.169065	-0.235921
UROS	JHU00381.P189A11	-0.131368	-0.252795	-0.124217	-0.271169	-0.170863	-0.237443
ND	JHU00382.P004B05	0.0232537	0.0216535	-0.0375783	-0.0967742	-0.0197842	0.0380518
ZNF593	JHU00384.P004B11	-0.124788	-0.231683	-0.132568	-0.256048	-0.158273	-0.217656
KJ903335_frag	JHU00385.P005G05	-0.126982	-0.247517	-0.11691	-0.208669	-0.149281	-0.216134
ND	JHU00386.P005C09	-0.100663	-0.207933	-0.114823	-0.216734	-0.156475	-0.210046
AKTIP	JHU00387.P005G11	-0.123692	-0.24048	-0.11691	-0.208669	-0.151079	-0.208524
ALG8	JHU00388.P005A12	-0.0809241	-0.167469	-0.0803758	-0.16129	-0.102518	-0.157534
AMD1	JHU00389.P005F04	-0.0578953	-0.110293	-0.0709812	-0.150202	-0.125899	-0.160578
ND	JHU00390.P005E05	-0.136851	-0.26423	-0.129436	-0.24496	-0.167266	-0.237443
ND	JHU00390.P189B02	-0.135754	-0.266869	-0.153444	-0.287298	-0.170863	-0.243531
AP1M2	JHU00390.P235F08	-0.114919	-0.21497	-0.118998	-0.206653	-0.151079	-0.197108
APEX1	JHU00391.P005C08	-0.0206106	-0.0539956	-0.0501044	-0.114919	-0.0989209	-0.124049
ARIH2	JHU00392.P005D11	0.202001	0.416612	0.463466	0.644153	0.440647	0.553272
ATP5C1	JHU00393.P005H05	-0.0633783	-0.105015	0.026096	0.0453629	-0.0629496	-0.065449
ATP6V1E2	JHU00394.P005G07	-0.131368	-0.260711	-0.118998	-0.215726	-0.136691	-0.208524
ATP6V1E2	JHU00394.P235F11	-0.142333	-0.280943	-0.154487	-0.29637	-0.176259	-0.249619
BNIP2	JHU00396.P005D01	0.40268	0.720089	0.618998	0.977823	0.354317	0.552511
C14orf1	JHU00397.P005E03	-0.130271	-0.253674	-0.110647	-0.177419	-0.170863	-0.222983
SDR39U1	JHU00398.P005B04	-0.102856	-0.202655	-0.104384	-0.217742	-0.142086	-0.181887
C1QC	JHU00399.P005F08	-0.112726	-0.229924	-0.0866388	-0.136089	-0.154676	-0.207002
GGCT	JHU00400.P005F03	0.421322	0.0454038	-0.0125261	-0.0221774	0.0197842	-0.0494673
GGCT	JHU00400.P028B04	1.37647	0.108738	0.361169	0.397177	0.251799	0.226027
GGCT	JHU00400.P028E06	0.705344	0.243323	0.117954	0.190524	0.143885	0.0890411
MRI	JHU00401.P005A04	-0.136851	-0.268628	-0.136743	-0.27621	-0.172662	-0.238204
KJ901005_frag	JHU00402.P005E09	-0.0249971	0.00230139	0.131524	0.108871	-0.0197842	-0.105023
PLGRKT	JHU00403.P005C10	-0.0907935	-0.160432	-0.0751566	-0.109879	-0.152878	-0.173516
CCL5	JHU00404.P005E08	-0.109436	-0.207933	-0.111691	-0.194556	-0.136691	-0.215373
CD52	JHU00405.P005D02	-0.0765376	-0.125247	-0.0553236	-0.0927419	-0.0971223	-0.158295
CDC20	JHU00406.P005D03	-0.0721512	-0.127006	-0.0427975	-0.0574597	-0.0899281	-0.149163
ND	JHU00407.P005C06	0.000224904	0.0585984	0.155532	0.220766	0.0413669	0.0700152
CHI3L1	JHU00408.P005G08	-0.107243	-0.175386	-0.11691	-0.215726	-0.131295	-0.200913
CIRBP	JHU00409.P212D05	0.103306	0.34888	0.156576	0.647177	-0.0359712	0.00456621
CIRBP	JHU00409.P231G12	0.0550553	0.37351	0.277662	0.759073	0.0305755	0.159817
COX6B1	JHU00410.P005H01	-0.0896969	-0.192979	-0.0960334	-0.168347	-0.0881295	-0.15449
DCTD	JHU00411.P005F07	0.155943	0.291703	0.302714	0.659274	0.28777	0.185693
DERL1	JHU00412.P005E02	-0.0381564	-0.0926999	-0.00417537	-0.00201613	-0.0881295	-0.138508
DERL1	JHU00412.P005G02	-0.0907935	-0.149877	-0.0626305	-0.0483871	-0.129496	-0.149163
DYNLT3	JHU00413.P005A06	-0.0326733	-0.065431	-0.0167015	-0.0796371	-0.0395683	-0.0852359
EIF3E	JHU00414.P005F11	-0.0973732	-0.197377	-0.109603	-0.19254	-0.145683	-0.19102
ENOPH1	JHU00416.P005A07	-0.044736	-0.123487	-0.0365344	-0.138105	-0.0701439	-0.141553
ETHE1	JHU00417.P005D10	0.199808	0.37351	0.227557	0.390121	0.0989209	0.197108
FADS2	JHU00418.P005H07	-0.100663	-0.178905	-0.0386221	-0.0262097	-0.0719424	-0.141553
ND	JHU00419.P005B02	-0.10176	-0.18946	-0.100209	-0.207661	-0.113309	-0.180365
GAPDH	JHU00420.P005A10	0.27328	0.706014	0.502088	0.650202	0.248201	0.542618
GLOD4	JHU00421.P005H08	0.346753	0.81421	0.463466	0.904234	0.978417	0.66895
GNB3	JHU00422.P005C01	-0.0886003	-0.16483	-0.065762	-0.126008	-0.111511	-0.169711
ND	JHU00423.P005B07	-0.133561	-0.259832	-0.145094	-0.277218	-0.169065	-0.237443
ND	JHU00423.P189A12	-0.135754	-0.26335	-0.139875	-0.270161	-0.172662	-0.244292
ND	JHU00424.P005A01	-0.108339	-0.207933	-0.126305	-0.252016	-0.154676	-0.221461
GSTT2B	JHU00424.P235F04	-0.109436	-0.185942	-0.101253	-0.145161	-0.136691	-0.192542
H1F0	JHU00425.P005D05	0.801845	0.759672	0.0793319	0.137097	-0.107914	-0.116438
HDAC3	JHU00426.P235F09	0.434482	1.32352	0.533403	0.810484	0.258993	0.634703
HIGD2A	JHU00427.P005H02	-0.044736	-0.0100136	0.0427975	0.21875	-0.044964	-0.0525114
HLA-DRB3	JHU00428.P233E12	-0.122595	-0.223766	-0.127349	-0.194556	-0.156475	-0.20624
HLA-DRB1	JHU00429.P005C02	-0.111629	-0.217609	-0.100209	-0.200605	-0.158273	-0.202435
HLA-DRB1	JHU00429.P225F01	-0.137948	-0.257193	-0.146138	-0.278226	-0.165468	-0.23516
HMGB1	JHU00430.P005B05	-0.0907935	-0.195618	-0.0970772	-0.21371	-0.104317	-0.172755
KPNA1	JHU00431.P005F10	-0.109436	-0.222887	-0.113779	-0.211694	-0.142086	-0.223744
LAPTM4A	JHU00432.P233E02	0.0649248	0.32513	0.0647182	0.164315	0.106115	0.217656
LDHB	JHU00433.P005H10	-0.0875037	-0.138441	-0.0417537	-0.016129	-0.0647482	-0.112633
LEPROTL1	JHU00434.P005G01	-0.0162242	0.1536	0.151357	0.605847	-0.0143885	0.115677
LEPROTL1	JHU00434.P231G11	-0.0666682	0.0251721	0.00939457	0.19254	-0.0773381	-0.0509893
LGALS1	JHU00435.P005E12	0.210774	0.39814	0.275574	0.493952	0.43705	0.330289
UBXN1	JHU00436.P231G10	0.351139	0.957592	0.971816	1.72681	1.17446	1.86377
MCTS1	JHU00437.P005F01	-0.075441	-0.106774	-0.0281837	0.0221774	-0.111511	-0.150685
MPV17	JHU00439.P005D12	-0.112726	-0.207933	-0.118998	-0.229839	-0.149281	-0.190259
ND	JHU00440.P005H12	-0.135754	-0.262471	-0.132568	-0.254032	-0.167266	-0.236682
NARS	JHU00440.P235F12	-0.136851	-0.273906	-0.14405	-0.264113	-0.169065	-0.242009
NDUFA8	JHU00441.P005F02	-0.100663	-0.18946	-0.0814196	-0.134073	-0.124101	-0.178082
PAK4	JHU00442.P005G03	-0.0995664	-0.184183	-0.0835073	-0.117944	-0.111511	-0.142314
PDLIM3	JHU00443.P005A03	-0.110532	-0.206174	-0.111691	-0.227823	-0.151079	-0.195586
PIH1D1	JHU00444.P005H11	-0.113822	-0.217609	-0.113779	-0.208669	-0.138489	-0.194825
PLCB2	JHU00445.P005E07	-0.0809241	-0.16659	-0.0845511	-0.147177	-0.125899	-0.189498
PLS3	JHU00446.P005H03	-0.0239005	-0.0284861	0.019833	0.0322581	0.196043	0.0243531
ND	JHU00447.P005B12	-0.105049	-0.197377	-0.104384	-0.21371	-0.151079	-0.21309
ND	JHU00447.P189B01	-0.135754	-0.250156	-0.152401	-0.290323	-0.17446	-0.246575
ND	JHU00449.P005B10	-0.105049	-0.178905	-0.105428	-0.203629	-0.140288	-0.187976
PRTFDC1	JHU00449.P235F05	-0.110532	-0.200896	-0.113779	-0.211694	-0.136691	-0.197108
ND	JHU00450.P005A05	-0.131368	-0.251915	-0.14405	-0.272177	-0.156475	-0.222983
PSME1	JHU00451.P005A11	1.48503	1.94719	1.07203	1.40726	0.694245	1.32116
RAB13	JHU00452.P005E06	-0.0151276	0.0445242	0.0187891	0.189516	0.0323741	0.20624
ND	JHU00453.P005H09	-0.106146	-0.19122	-0.0782881	-0.138105	-0.122302	-0.171233
RPL12	JHU00454.P005D09	-0.0315767	-0.103256	-0.0501044	-0.100806	-0.0791367	-0.149163
RPL14	JHU00455.P005B03	-0.0557021	-0.099737	-0.0407098	-0.137097	-0.0917266	-0.114916
RPL19	JHU00456.P005B11	-0.114919	-0.227285	-0.124217	-0.257056	-0.142086	-0.219178
RPLP1	JHU00457.P005H04	0.541949	1.18718	1.87996	3.14315	0.915468	1.52435
RPS15A	JHU00458.P005G12	-0.124788	-0.234322	-0.101253	-0.190524	-0.116906	-0.188737
RSU1	JHU00459.P005E10	-0.140141	-0.277425	-0.135699	-0.259073	-0.176259	-0.24277
RSPH14	JHU00460.P005A09	-0.00416153	-0.0636717	-0.00521921	-0.0745968	-0.0413669	-0.0890411
SLC1A7	JHU00461.P005B01	-0.0940834	-0.172747	-0.102296	-0.190524	-0.151079	-0.180365
SLC30A5	JHU00462.P005G06	-0.102856	-0.188581	-0.0772443	-0.118952	-0.133094	-0.166667
SPOP	JHU00463.P235F06	-0.0875037	-0.0680699	-0.0668058	0.0534274	-0.133094	-0.117199
SRP54	JHU00464.P005E01	-0.135754	-0.258072	-0.136743	-0.270161	-0.169065	-0.236682
SRP54	JHU00464.P235F07	-0.134658	-0.258072	-0.147182	-0.275202	-0.160072	-0.229072
TCEAL1	JHU00465.P005F06	-0.0842139	-0.174506	-0.0615866	-0.115927	-0.127698	-0.190259
TGIF1	JHU00466.P005H06	-0.132465	-0.250156	-0.123173	-0.229839	-0.151079	-0.2207
MED30	JHU00467.P005G09	-0.113822	-0.227285	-0.108559	-0.195565	-0.138489	-0.204718
ND	JHU00468.P005B09	-0.129175	-0.247517	-0.127349	-0.245968	-0.163669	-0.222222
ND	JHU00469.P005B08	-0.0425428	-0.185062	-0.0480167	-0.15121	-0.136691	-0.191781
ELP6	JHU00470.P005C03	-0.109436	-0.220248	-0.121086	-0.24496	-0.129496	-0.212329
ND	JHU00471.P005A08	-0.107243	-0.212331	-0.0929019	-0.196573	-0.149281	-0.202435
TMEM33	JHU00472.P005B06	-0.129175	-0.243998	-0.13048	-0.256048	-0.143885	-0.204718
TMEM33	JHU00472.P007E05	-0.109436	-0.212331	-0.111691	-0.203629	-0.151079	-0.218417
CNPY2	JHU00473.P005A02	-0.113822	-0.203535	-0.132568	-0.264113	-0.161871	-0.217656
TMEM98	JHU00474.P005G10	-0.118209	-0.220248	-0.102296	-0.168347	-0.158273	-0.189498
TRPM8	JHU00475.P005F12	-0.0886003	-0.142839	-0.0574113	-0.0685484	-0.136691	-0.162861
TTC1	JHU00476.P233E03	0.614325	1.04028	1.01357	2	0.620504	1.24886
VPS8_frag	JHU00477.P005C05	-0.116016	-0.243119	-0.113779	-0.220766	-0.156475	-0.226788
XPO5	JHU00478.P005C04	-0.0842139	-0.162192	-0.0688935	-0.142137	-0.125899	-0.153729
YWHAE	JHU00479.P235F10	0.140591	0.44652	0.152401	0.396169	0.0665468	0.256469
ZFYVE21	JHU00480.P005C12	-0.0721512	-0.14108	-0.100209	-0.175403	-0.0557554	-0.0487062
ABLIM3	JHU00482.P006B01	-0.0381564	-0.0135321	-0.00521921	0.0131048	0.125899	0.305175
ADPRHL2	JHU00483.P006C10	-0.139044	-0.271267	-0.148225	-0.279234	-0.172662	-0.236682
AGPAT4	JHU00484.P006G02	-0.108339	-0.210572	-0.0762004	-0.108871	-0.113309	-0.143836
AMDHD2	JHU00485.P006H03	-0.107243	-0.206174	-0.0668058	-0.140121	-0.106115	-0.181126
ANKRD22	JHU00486.P006E11	0.148267	0.170313	0.0960334	0.18246	0.0197842	0.100457
ARL5B	JHU00487.P006A12	-0.131368	-0.262471	-0.129436	-0.262097	-0.156475	-0.226027
ND	JHU00488.P006G03	-0.133561	-0.268628	-0.14405	-0.273185	-0.165468	-0.229833
ARSD	JHU00488.P239B10	-0.124788	-0.244878	-0.131524	-0.240927	-0.158273	-0.221461
ARSD	JHU00488.P239C06	-0.133561	-0.250156	-0.138831	-0.248992	-0.170863	-0.235921
BAX	JHU00489.P006D10	-0.134658	-0.265989	-0.140919	-0.262097	-0.165468	-0.234399
SCAND2P	JHU00490.P006G06	-0.0666682	-0.147238	-0.0709812	-0.127016	-0.057554	-0.111111
C18orf21	JHU00491.P006D04	-0.0458326	-0.087422	-0.0177453	-0.0675403	-0.0467626	-0.0639269
C1QTNF1	JHU00492.P005D06	-0.0436394	-0.110293	-0.0334029	-0.0483871	-0.0863309	-0.152207
C1QTNF1	JHU00492.P006D02	-0.0217073	-0.0601531	-0.0532359	-0.122984	-0.0647482	-0.111111
GINM1	JHU00493.P006G11	-0.137948	-0.267748	-0.14405	-0.278226	-0.169065	-0.232116
C8orf4	JHU00494.P006F11	-0.134658	-0.271267	-0.145094	-0.266129	-0.167266	-0.239726
NXNL2	JHU00495.P006A09	-0.0896969	-0.185062	-0.0803758	-0.183468	-0.106115	-0.160578
C9orf9	JHU00496.P006A05	-0.0864071	-0.185062	-0.101253	-0.222782	-0.109712	-0.171994
NAIF1	JHU00497.P006F02	-0.0633783	-0.143719	-0.0334029	-0.0191532	-0.0701439	-0.0936073
CALN1	JHU00498.P006E01	-0.0918901	-0.158673	-0.0720251	-0.0957661	-0.131295	-0.170472
CD200	JHU00499.P006B09	-0.100663	-0.185942	-0.106472	-0.215726	-0.120504	-0.163623
CDC37L1	JHU00500.P006C11	0.650513	1.43876	0.966597	1.44254	0.609712	1.22679
CDCP1	JHU00501.P006C02	-0.0984698	-0.184183	-0.0897704	-0.167339	-0.127698	-0.181126
CEACAM21	JHU00502.P006H06	-0.0732478	-0.132284	-0.0334029	-0.0120968	-0.0881295	-0.135464
CEP76	JHU00503.P006E08	-0.122595	-0.241359	-0.118998	-0.212702	-0.156475	-0.215373
CLDN1	JHU00504.P006C05	-0.0622817	-0.0733478	-0.0469729	-0.0483871	-0.113309	-0.138508
COQ6	JHU00505.P006B11	-0.130271	-0.243119	-0.139875	-0.269153	-0.163669	-0.232116
CORO2B	JHU00506.P006F08	-0.0853105	-0.16483	-0.0720251	-0.115927	-0.136691	-0.170472
CRABP2	JHU00507.P006H12	0.260121	0.575827	0.543841	1.02923	0.136691	0.287671
CYB5D2	JHU00508.P006B04	-0.0842139	-0.132284	-0.0563674	-0.105847	-0.104317	-0.156773
DENND1B	JHU00510.P005D08	-0.113822	-0.213211	-0.120042	-0.235887	-0.156475	-0.207763
DENND1B	JHU00510.P006H08	-0.0864071	-0.173627	-0.0949896	-0.171371	-0.120504	-0.175038
ND	JHU00511.P006F05	-0.137947	-0.267748	-0.149269	-0.28629	-0.169065	-0.242009
DNTT	JHU00511.P176A02	-0.142333	-0.277425	-0.153444	-0.293346	-0.174459	-0.24277
ELAVL3	JHU00512.P006D11	-0.107243	-0.194738	-0.091858	-0.164315	-0.140288	-0.173516
ND	JHU00513.P006H05	-0.132465	-0.252795	-0.132568	-0.24496	-0.156475	-0.225266
ELP4	JHU00513.P036H05	-0.114919	-0.203535	-0.109603	-0.168347	-0.152878	-0.186454
ELP4	JHU00513.P176A03	-0.132465	-0.251035	-0.14405	-0.268145	-0.169065	-0.233638
FABP7	JHU00514.P006C07	-0.0271903	-0.122608	-0.039666	-0.135081	-0.0881295	-0.130898
FAIM	JHU00515.P006G05	-0.118209	-0.226405	-0.117954	-0.22379	-0.129496	-0.183409
FAM126A	JHU00516.P006E02	-0.064475	-0.115571	-0.039666	-0.0342742	-0.0935252	-0.133181
FAS	JHU00517.P006B06	-0.0655716	-0.0733478	-0.0146138	0.0241935	-0.0989209	-0.0898021
FAU	JHU00518.P006G12	-0.0655716	-0.122608	-0.0438413	-0.09375	-0.106115	-0.167428
FXYD2	JHU00519.P006B12	-0.133561	-0.256313	-0.143006	-0.284274	-0.163669	-0.237443
GAD1	JHU00520.P006D09	0.0210605	-0.0539956	0.0240084	0.0897177	-0.0719424	0.00684932
GCHFR	JHU00521.P006C12	-0.125885	-0.248396	-0.138831	-0.25504	-0.161871	-0.223744
GJB3	JHU00522.P006B05	-0.0995664	-0.168349	-0.0949896	-0.150202	-0.131295	-0.168189
GPSM3	JHU00523.P006B02	0.041896	0.0304499	0.0448852	-0.015121	0.223022	0.250381
HIATL1	JHU00524.P006D01	0.479443	1.12296	0.193111	0.538306	0.0215827	0.113394
HIST1H2AG	JHU00525.P006F12	-0.118209	-0.23872	-0.0929019	-0.15625	-0.154676	-0.202435
SDR42E1	JHU00526.P006F07	-0.100663	-0.18946	-0.0574113	-0.0625	-0.133094	-0.166667
KJ905805	JHU00527.P006G01	-0.0721512	0.411335	-0.0553236	0.390121	-0.125899	0.259513
KJ905805	JHU00527.P006H01	0.0605383	3.57628	0.0375783	2.5998	0.0863309	3.36073
IGLL1	JHU00528.P006D05	-0.0842139	-0.161312	-0.085595	-0.127016	-0.109712	-0.175038
KLHL2	JHU00529.P006C08	-0.0370598	0.0110978	-0.0208768	-0.015121	-0.0791367	-0.0601218
KLHL2	JHU00529.P006G08	-0.0743444	-0.131404	-0.0448852	-0.046371	-0.115108	-0.158295
FIBIN	JHU00530.P006G07	-0.139044	-0.268628	-0.134656	-0.25	-0.142086	-0.221461
GATSL3	JHU00531.P006F01	-0.0820207	-0.129645	-0.0584551	-0.0957661	-0.131295	-0.17656
LRRC28	JHU00532.P006E07	-0.134658	-0.256313	-0.126305	-0.236895	-0.167266	-0.231355
LRRC29	JHU00533.P006A04	-0.135754	-0.26423	-0.127349	-0.253024	-0.154676	-0.216895
MEMO1	JHU00534.P006H02	-0.122595	-0.227285	-0.101253	-0.181452	-0.125899	-0.189498
MITD1	JHU00535.P006E05	-0.133561	-0.261591	-0.132568	-0.261089	-0.158273	-0.231355
MOXD1	JHU00536.P006C03	-0.0962766	-0.186821	-0.0991649	-0.194556	-0.129496	-0.178082
MRPS16	JHU00537.P006C04	-0.117112	-0.243119	-0.122129	-0.235887	-0.154676	-0.226027
NFS1	JHU00538.P006B07	-0.102856	-0.204414	-0.110647	-0.209677	-0.138489	-0.197869
NUBPL	JHU00539.P006F04	-0.137948	-0.265989	-0.143006	-0.260081	-0.165468	-0.232877
NUBPL	JHU00539.P176A01	-0.137948	-0.254554	-0.154489	-0.293347	-0.17446	-0.240487
NXPH3	JHU00540.P006E09	-0.109436	-0.201775	-0.0991649	-0.184476	-0.152878	-0.19863
OMA1	JHU00541.P006G04	-0.118209	-0.225526	-0.122129	-0.220766	-0.151079	-0.224505
PATZ1	JHU00542.P006D03	-0.0710546	-0.105894	-0.0615866	-0.09375	-0.102518	-0.136225
ACCS	JHU00543.P006C01	-0.114919	-0.213211	-0.110647	-0.178427	-0.154676	-0.209285
PHPT1	JHU00544.P006A08	0.0320265	0.0436445	0.163883	0.210685	0.0881295	0.0951294
POP5	JHU00545.P006A07	-0.107243	-0.21497	-0.131524	-0.253024	-0.147482	-0.188737
PRELID2	JHU00546.P006H04	-0.124788	-0.243998	-0.137787	-0.25	-0.154676	-0.211568
PRMT8	JHU00547.P006H09	-0.0732478	0.318972	-0.0835073	0.0534274	-0.0593525	0.272451
PSPC1	JHU00548.P006H10	-0.140141	-0.267748	-0.148225	-0.285282	-0.172662	-0.241248
PTCD2	JHU00549.P006A02	-0.134658	-0.261591	-0.143006	-0.272177	-0.169065	-0.229072
RAB37	JHU00550.P006D06	-0.10176	-0.207933	-0.127349	-0.240927	-0.151079	-0.188737
RBM38	JHU00551.P006A03	-0.0633783	-0.0786256	-0.00208768	0.0836694	-0.0989209	-0.100457
RNF139	JHU00553.P235G01	-0.108339	-0.207933	-0.026096	-0.180444	-0.116906	-0.177321
PLPPR1	JHU00554.P006A10	-0.142334	-0.273026	-0.143006	-0.285282	-0.172662	-0.248097
RPUSD4	JHU00555.P006A11	-0.132465	-0.255433	-0.141962	-0.27621	-0.167266	-0.238965
RTN2	JHU00556.P006G10	-0.140141	-0.26511	-0.131524	-0.245968	-0.161871	-0.235921
S100A13	JHU00557.P006E12	0.036413	0.0207739	0.0187891	0.0806452	-0.073741	-0.0464231
S100A6	JHU00558.P006D12	0.140591	0.223091	0.0824635	0.0887097	0.23741	0.393455
SAAL1	JHU00559.P006E04	0.116465	0.113136	0.173278	0.157258	0.136691	0.111872
SLC25A32	JHU00560.P006F06	-0.0962766	-0.177145	-0.0563674	-0.0635081	-0.118705	-0.163623
SMAP2	JHU00561.P006E03	-0.124788	-0.251915	-0.114823	-0.204637	-0.151079	-0.207002
SNAPC1	JHU00562.P006F10	-0.136851	-0.271267	-0.148225	-0.280242	-0.170863	-0.241248
SULT4A1	JHU00563.P006F09	0.129625	0.347121	0.356994	0.617944	0.0845324	0.0152207
SYNPR	JHU00564.P006D08	0.0495723	0.368232	0.106472	0.373992	-0.0323741	0.0966514
THOC5	JHU00565.P006A01	-0.131368	-0.253674	-0.133612	-0.267137	-0.160072	-0.224505
TMEM27	JHU00566.P005E11	-0.0151276	0.062117	0.0647182	0.269153	-0.0179856	-0.0296804
TMEM27	JHU00566.P006H11	-0.137948	-0.268628	-0.146138	-0.271169	-0.17446	-0.240487
TMTC4	JHU00567.P006B03	-0.130271	-0.255433	-0.136743	-0.270161	-0.158273	-0.231355
TNFAIP8L2	JHU00568.P006G09	-0.118209	-0.222887	-0.0835073	-0.146169	-0.111511	-0.187215
TNFAIP8L2	JHU00568.P231H01	0.0583451	0.256518	0.286013	0.347782	0.127698	0.0479452
NXNL1	JHU00569.P006E10	-0.120402	-0.234322	-0.106472	-0.193548	-0.156475	-0.222983
UBD	JHU00570.P006A06	-0.09518	-0.182423	-0.110647	-0.220766	-0.118705	-0.173516
WSB1	JHU00571.P006F03	-0.112726	-0.203535	-0.085595	-0.147177	-0.151079	-0.207002
ZMAT4	JHU00572.P006H07	0.036413	-0.0372825	0.0511482	0.158266	-0.0161871	-0.0783866
ZMYND19	JHU00573.P006E06	-0.112726	-0.224646	-0.108559	-0.200605	-0.156475	-0.211568
ZNF223	JHU00574.P006C09	-0.0557021	-0.125247	-0.0574113	-0.078629	-0.113309	-0.111872
ZNF501	JHU00575.P006C06	-0.109436	-0.206174	-0.0970772	-0.175403	-0.134892	-0.18417
ZNF641_frag	JHU00576.P006B08	-0.0162242	0.00142175	0.0636743	0.0715726	0.0215827	-0.06621
SIRPG	JHU00577.P007D12	-0.0710546	-0.131404	-0.0751566	-0.152218	-0.125899	-0.127854
ABT1	JHU00578.P007G05	-0.118209	-0.231683	-0.102296	-0.183468	-0.145683	-0.189498
ACTL6B	JHU00579.P007G07	-0.105049	-0.204414	-0.0845511	-0.155242	-0.113309	-0.178843
ARF5	JHU00580.P007G01	-0.119305	-0.231683	-0.118998	-0.231855	-0.134892	-0.197108
ARL2BP	JHU00581.P007A08	-0.0502191	-0.101496	0.267223	0.168347	-0.0395683	-0.0799087
ARL2BP	JHU00581.P007D01	-0.00196831	0.00142175	0.293319	0.436492	0.0251799	-0.0289193
C11orf1	JHU00582.P007G09	0.125238	0.337445	0.269311	0.599798	0.0917266	0.289193
ZNHIT6	JHU00583.P007F09	-0.0370598	-0.053116	-0.0313152	-0.0352823	-0.107914	-0.130137
MPLKIP	JHU00584.P007B12	-0.116016	-0.233442	-0.108559	-0.214718	-0.151079	-0.207002
MPLKIP	JHU00584.P007C10	-0.123692	-0.245757	-0.135699	-0.261089	-0.156475	-0.222983
CA2	JHU00585.P007C05	-0.125885	-0.256313	-0.122129	-0.238911	-0.156475	-0.223744
CA8	JHU00586.P007D06	0.275473	0.695459	0.415449	0.595766	0.568345	0.857686
CALB1	JHU00587.P007D05	0.124142	0.0454038	0.152401	0.142137	0.0179856	0.00380518
VPS50	JHU00588.P007H11	-0.0929868	-0.171868	-0.0866388	-0.15625	-0.104317	-0.156773
CCND1	JHU00590.P007F06	-0.0611851	-0.123487	-0.0699374	-0.131048	-0.127698	-0.175038
CD96	JHU00591.P007A10	-0.111629	-0.220248	-0.124217	-0.254032	-0.147482	-0.197108
CDC34	JHU00592.P007D04	1.73396	3.55781	2.53549	3.63306	3.51259	4.93303
CLDN4	JHU00593.P007A04	-0.09518	-0.186821	-0.0793319	-0.153226	-0.140288	-0.175038
COX11	JHU00594.P007A06	-0.120402	-0.236081	-0.127349	-0.251008	-0.152878	-0.208524
CSRP1	JHU00595.P007E02	-0.0249971	-0.0214489	0	-0.0977823	-0.0953237	-0.145358
CSRP2	JHU00596.P007F02	-0.0907935	-0.185062	-0.101253	-0.199597	-0.142086	-0.199391
CSRP2	JHU00596.P235G04	-0.111629	-0.212331	-0.0730689	-0.228831	-0.152878	-0.209285
CYBB	JHU00597.P007G08	-0.00416153	0.239805	0.0782881	0.269153	-0.0701439	0.000761035
DDX17_frag	JHU00598.P007A02	-0.0820207	-0.109413	0.0229645	0.0927419	-0.0629496	0.0144597
DHODH	JHU00599.P007D07	0.393907	0.816849	0.591858	0.879032	0.854317	1.11644
DOK1	JHU00601.P007E08	3.15407	9.28691	4.05532	7.71573	2.83813	4.91476
EFNA1	JHU00602.P007G03	-0.123692	-0.232563	-0.114823	-0.210685	-0.151079	-0.214612
EMCN	JHU00603.P007G10	0.40926	0.980462	0.439457	1.16028	0.383094	0.697108
ENO2	JHU00604.P007B08	2.76477	4.24305	3.60752	5.1119	2.19964	3.33029
MPZL2	JHU00605.P007B11	0.00351473	0.185267	0.146138	0.434476	-0.0413669	-0.02207
SKA2	JHU00606.P007D10	-0.0469292	-0.108533	-0.045929	-0.0796371	-0.127698	-0.146119
FBXL3	JHU00607.P007H07	-0.0907935	-0.172747	-0.0876827	-0.145161	-0.073741	-0.164384
FBXO6	JHU00608.P007E06	-0.117112	-0.229924	-0.124217	-0.230847	-0.158273	-0.221461
FGF7	JHU00609.P007G02	-0.0721512	-0.147238	-0.0469729	-0.0332661	-0.107914	-0.136225
FIBP	JHU00610.P007B07	-0.0973732	-0.16571	-0.0981211	-0.186492	-0.151079	-0.182648
BC017762_frag	JHU00611.P007F12	-0.0776342	-0.152515	-0.039666	-0.0665323	-0.133094	-0.172755
NCS1	JHU00612.P007D02	-0.10176	-0.212331	-0.0887265	-0.186492	-0.122302	-0.195586
GBP2	JHU00613.P007A11	-0.117112	-0.243119	-0.138831	-0.279234	-0.156475	-0.225266
GYPE	JHU00614.P007E10	-0.069958	-0.031125	0.0114823	0.176411	-0.124101	-0.126332
HAVCR2	JHU00615.P007G12	-0.0381564	0.0392463	0.0167015	0.193548	-0.0881295	-0.119482
HAX1	JHU00616.P007B06	0.0309299	0.0656356	0.167015	0.21371	0.0863309	0.121766
KJ901485_frag	JHU00617.P007E09	0.0605383	0.266194	0.101253	0.347782	-0.0197842	-0.0578387
IRF1	JHU00618.P007H06	-0.119305	-0.229924	-0.0949896	-0.171371	-0.125899	-0.187215
ITLN1	JHU00619.P007D11	-0.107243	-0.216729	-0.107516	-0.21371	-0.142086	-0.195586
ND	JHU00620.P007C07	-0.136851	-0.277425	-0.150313	-0.292339	-0.172662	-0.24277
KLHDC3	JHU00620.P235G02	-0.124788	-0.225526	-0.140919	-0.270161	-0.154676	-0.224505
KLRC4	JHU00621.P007C09	-0.133561	-0.267748	-0.147182	-0.280242	-0.163669	-0.231355
KPNA4	JHU00622.P007F08	0.15046	0.37351	0.150313	0.256048	0.0899281	0.0624049
KRT14	JHU00623.P007C08	-0.130271	-0.231683	-0.136743	-0.259073	-0.160072	-0.218417
LARP4	JHU00624.P007D09	-0.0469292	-0.0786256	-0.00417537	-0.0433468	-0.0179856	-0.0639269
LTBR	JHU00625.P007H12	0.210774	0.896897	0.443633	1.15323	0.366906	1.04947
MAPK1	JHU00626.P007B10	0.00899777	-0.0478382	-0.019833	-0.127016	0.00179856	-0.0403349
METTL6	JHU00627.P007C11	-0.0842139	-0.199136	-0.0574113	-0.0846774	-0.113309	-0.181126
MRPS11	JHU00628.P007H02	0.0254469	-0.0170507	0.00521921	0.0665323	-0.0413669	-0.0677321
MRPS18B	JHU00629.P007B05	0.097823	0.223971	0.0386221	0.11996	-0.0251799	0.0745814
MRPS25	JHU00630.P007E01	-0.122595	-0.250156	-0.129436	-0.25	-0.160072	-0.234399
MRPS25	JHU00630.P228E06	-0.110532	-0.178025	-0.0897704	-0.103831	-0.143885	-0.212329
MRPS7	JHU00631.P007E04	-0.0864071	-0.130524	-0.0469729	-0.0564516	-0.125899	-0.165906
MYL3	JHU00632.P007B03	-0.0940834	-0.188581	-0.107516	-0.227823	-0.116906	-0.171233
MYL4	JHU00633.P007D03	0.0824705	0.135127	0.122129	0.162298	0.273381	0.267884
NAPSA	JHU00634.P007G11	-0.0502191	-0.0636717	0.00730689	0.105847	-0.0665468	-0.10274
NRAS	JHU00635.P007C02	-0.000871704	0.00757924	-0.00313152	0.0272177	0.0845324	0.228311
POLR2C	JHU00636.P007H05	-0.134658	-0.258072	-0.121086	-0.22379	-0.149281	-0.216895
PRUNE2	JHU00637.P007H08	0.00461134	-0.0100136	-0.00835073	-0.0221774	-0.0125899	-0.127093
CYTH4_frag	JHU00638.P007H10	-0.100663	-0.187701	-0.0835073	-0.138105	-0.113309	-0.171994
RAG2	JHU00639.P007H09	-0.044736	-0.130524	0.00835073	0.105847	-0.0665468	-0.0783866
RPL11	JHU00640.P007F01	-0.0831173	-0.156914	-0.0626305	-0.141129	-0.107914	-0.182648
ND	JHU00641.P007E03	-0.125885	-0.251035	-0.117954	-0.259073	-0.140288	-0.224505
RPL13A	JHU00641.P029G05	-0.0820207	-0.127886	-0.0532359	-0.0302419	-0.0809353	-0.114916
RPL15	JHU00642.P007F03	-0.120402	-0.23872	-0.110647	-0.19254	-0.154676	-0.219178
RPL18	JHU00643.P007B02	-0.0820207	-0.173627	-0.0876827	-0.198589	-0.102518	-0.173516
RPL29	JHU00644.P007C01	-0.0929868	-0.21409	-0.0981211	-0.1875	-0.145683	-0.194825
RPL6	JHU00645.P007C06	-0.125885	-0.258952	-0.121086	-0.24496	-0.154676	-0.216895
RPL8	JHU00646.P007A05	-0.137948	-0.269508	-0.151357	-0.290323	-0.165468	-0.236682
RPS13	JHU00647.P007B01	-0.129175	-0.251915	-0.132568	-0.262097	-0.158273	-0.232877
RPS15	JHU00648.P007A01	-0.129175	-0.256313	-0.143006	-0.280242	-0.163669	-0.23516
RPS6	JHU00651.P007H04	-0.123692	-0.222887	-0.120042	-0.235887	-0.143885	-0.222222
RPS7	JHU00652.P007A03	-0.116016	-0.222007	-0.0908142	-0.1875	-0.143885	-0.200913
RPS8	JHU00653.P007H03	-0.10176	-0.226405	-0.117954	-0.228831	-0.129496	-0.208524
SNRNP27	JHU00654.P007E12	-0.0995664	-0.200016	-0.0751566	-0.134073	-0.151079	-0.194825
SCO2	JHU00655.P007F05	-0.0842139	-0.167469	-0.0803758	-0.131048	-0.124101	-0.178843
SELENBP1	JHU00656.P007D08	0.728372	0.388464	1.28497	0.19254	0.874101	0.248858
SERPINA6	JHU00657.P007E07	-0.0666682	-0.128765	-0.0542797	-0.0917339	-0.0971223	-0.151446
SERPINA6	JHU00657.P235G03	-0.122595	-0.229044	-0.124217	-0.25504	-0.140288	-0.216895
SERTAD3	JHU00658.P007C03	-0.111629	-0.217609	-0.107516	-0.185484	-0.152878	-0.210807
SLC25A20	JHU00659.P007G06	-0.110532	-0.200016	-0.105428	-0.181452	-0.125899	-0.192542
SP110	JHU00660.P007A09	-0.0535089	-0.0970981	0.026096	-0.0443548	-0.0107914	-0.128615
ND	JHU00661.P007G04	-0.0743444	-0.115571	-0.0605428	-0.109879	-0.109712	-0.175038
SSPN	JHU00661.P235G05	-0.0929868	-0.145478	-0.0647182	-0.078629	-0.0935252	-0.136225
STAMBP	JHU00662.P007F07	-0.039253	-0.0953388	-0.00104384	-0.00504032	-0.116906	-0.103501
STMN3	JHU00663.P007H01	-0.0567987	-0.112932	-0.00521921	0.00302419	-0.0125899	-0.0585997
TALDO1	JHU00664.P007A07	-0.0611851	-0.110293	-0.0636743	-0.160282	-0.0773381	-0.0951294
TFF3	JHU00665.P007A12	-0.121499	-0.227285	-0.128392	-0.253024	-0.154676	-0.222983
TM2D2	JHU00666.P007B04	-0.107243	-0.219368	-0.0929019	-0.211694	-0.142086	-0.187976
TM2D2	JHU00666.P228E05	-0.133561	-0.245757	-0.140919	-0.257056	-0.169065	-0.239726
USP15	JHU00667.P007F10	0.27328	0.816849	0.514614	0.876008	0.228417	0.300609
VPREB1_frag	JHU00668.P007C12	-0.113822	-0.232563	-0.122129	-0.240927	-0.152878	-0.208524
ZBTB7A_frag	JHU00670.P007B09	-0.141236	-0.273906	-0.147182	-0.28125	-0.167266	-0.238965
ND	JHU00670.P176A04	-0.141237	-0.275665	-0.153445	-0.292339	-0.167266	-0.237443
ZFAND1	JHU00671.P007F11	-0.125885	-0.257193	-0.133612	-0.256048	-0.161871	-0.232116
ZNF226	JHU00672.P007E11	-0.105049	-0.229924	-0.11691	-0.204637	-0.154676	-0.214612
ABCF3	JHU00673.P008A12	-0.000871704	-0.0839034	0.00417537	-0.0987903	0.0521583	-0.0228311
ACMSD	JHU00674.P008E06	-0.106146	-0.198257	-0.0866388	-0.133065	-0.145683	-0.215373
ADD1	JHU00675.P008H12	0.047379	0.0700338	0.0615866	0.0877016	0.00719424	-0.0334855
ADH4	JHU00676.P008H02	-0.00416153	0.318093	0.0897704	0.339718	0.0665468	0.642314
ALG9	JHU00678.P008E11	-0.123692	-0.233442	-0.112735	-0.209677	-0.160072	-0.223744
AP3M1	JHU00679.P008H05	-0.0600885	-0.113811	-0.0292276	-0.00907258	-0.0269784	-0.0601218
APH1B	JHU00680.P008D02	-0.102856	-0.143719	-0.0584551	-0.0131048	-0.127698	-0.159056
ATP6V0A2	JHU00681.P008H03	-0.0743444	-0.175386	-0.0960334	-0.180444	-0.0611511	-0.159056
BHMT2	JHU00682.P008A03	-0.0425428	-0.0390417	-0.0187891	-0.0554435	-0.0827338	-0.0996956
RITA1	JHU00683.P008A11	-0.0249971	0.00318103	-0.0292276	-0.0745968	-0.0845324	-0.117199
C16orf58	JHU00684.P008B10	-0.0853105	-0.148997	-0.0688935	-0.159274	-0.100719	-0.148402
C7orf33	JHU00685.P008H06	-0.0907935	-0.16659	-0.0824635	-0.125	-0.104317	-0.165145
YAE1D1	JHU00686.P008G06	-0.0776342	-0.134923	-0.0532359	-0.078629	-0.115108	-0.142314
C9	JHU00687.P008E03	-0.0973732	-0.177145	-0.0730689	-0.127016	-0.115108	-0.191781
AF116637_frag	JHU00688.P008C01	-0.075441	-0.143719	-0.0490605	-0.0594758	-0.100719	-0.152207
CCDC26	JHU00689.P008D06	-0.133561	-0.262471	-0.135699	-0.251008	-0.161871	-0.226027
CCDC59	JHU00690.P008D05	-0.126982	-0.243119	-0.134656	-0.245968	-0.154676	-0.222983
CCL20	JHU00691.P008F01	-0.0787309	-0.102376	-0.026096	0.0191532	-0.133094	-0.164384
CCNE2	JHU00692.P008E05	-0.0611851	-0.0979777	0.0208768	0.154234	-0.109712	-0.140791
CDH19	JHU00693.P008F06	-0.0688614	-0.134923	-0.059499	-0.103831	-0.113309	-0.186454
CYP2C8	JHU00694.P008C04	-0.103953	-0.188581	-0.0991649	-0.194556	-0.125899	-0.173516
DAG1	JHU00695.P008C11	-0.137948	-0.273906	-0.146138	-0.285282	-0.169065	-0.241248
DGCR8	JHU00696.P008D09	0.566075	0.356797	0.337161	0.761089	0.278777	0.442922
DNAJB14	JHU00697.P008G04	-0.103953	-0.196498	-0.059499	-0.0907258	-0.0809353	-0.1621
DPEP2	JHU00698.P008A06	-0.125885	-0.254554	-0.118998	-0.256048	-0.156475	-0.21309
ELAC1	JHU00699.P008B12	-0.0458326	-0.0724681	0.0407098	-0.0342742	-0.0431655	-0.0791476
ENO3	JHU00700.P008B08	0.200904	0.144803	-0.0532359	-0.157258	-0.0485612	-0.0281583
ERAL1	JHU00701.P008A08	-0.139044	-0.273906	-0.137787	-0.279234	-0.167266	-0.239726
ND	JHU00702.P008E07	-0.120402	-0.253674	-0.111691	-0.204637	-0.161871	-0.223744
STRIP2	JHU00702.P235G06	-0.121499	-0.255433	-0.145094	-0.279234	-0.161871	-0.231355
FGA	JHU00703.P008A04	-0.131368	-0.268628	-0.128392	-0.262097	-0.152878	-0.231355
FKBP8	JHU00704.P008H09	0.142784	0.484345	0.446764	1.25	0.206835	0.600457
ACSS3	JHU00705.P008G08	-0.0732478	-0.134043	-0.0438413	-0.0967742	-0.0485612	-0.122527
FOXRED1	JHU00706.P008C08	-0.0864071	-0.099737	-0.0605428	-0.117944	-0.0827338	-0.10274
ND	JHU00707.P008B11	-0.135754	-0.270387	-0.146138	-0.288306	-0.174459	-0.24277
GH2	JHU00708.P008E02	-0.0677648	-0.103256	-0.0250522	0.00201613	-0.0755396	-0.156012
GPRIN2	JHU00709.P008A10	-0.0710546	-0.134923	0.112735	0.157258	-0.0341727	-0.0601218
IGHD	JHU00710.P008F07	-0.124788	-0.236961	-0.129436	-0.234879	-0.163669	-0.226027
KLHL14	JHU00711.P008D07	-0.0118378	0.0471631	-0.0229645	-0.0504032	-0.0269784	-0.00608828
LAS1L	JHU00712.P008C10	-0.117112	-0.227285	-0.126305	-0.242944	-0.134892	-0.207763
LGALS14	JHU00713.P008F04	-0.0611851	-0.122608	-0.00313152	0.0191532	-0.0881295	-0.119482
PLPPR2	JHU00714.P008C09	-0.130271	-0.259832	-0.107516	-0.179435	-0.158273	-0.217656
LYPD1	JHU00715.P008A07	-0.103953	-0.196498	-0.0824635	-0.178427	-0.133094	-0.180365
MCEE	JHU00716.P008F03	-0.0173208	-0.0539956	-0.0323591	-0.0322581	-0.0323741	-0.0182648
MRPS22	JHU00717.P008B09	-0.0732478	-0.115571	-0.0668058	-0.127016	-0.0647482	-0.128615
NDFIP2	JHU00719.P008G10	-0.0886003	-0.196498	-0.091858	-0.149194	-0.127698	-0.196347
NEIL2	JHU00720.P008H11	0.0572485	0.0471631	0.00835073	0.0504032	0.0431655	0.0296804
NHEJ1	JHU00721.P008E08	-0.110532	-0.221127	-0.104384	-0.197581	-0.133094	-0.201674
NIT2	JHU00722.P008B05	-0.0578953	-0.105015	-0.0532359	-0.134073	0	-0.0578387
NTAN1	JHU00723.P008G07	-0.0557021	-0.087422	-0.0104384	0.00302419	-0.0413669	-0.0464231
OLR1	JHU00724.P008G02	-0.123692	-0.219368	-0.10334	-0.171371	-0.145683	-0.215373
NAMPT	JHU00725.P008C02	-0.10176	-0.196498	-0.105428	-0.222782	-0.145683	-0.191781
PDRG1	JHU00726.P008E09	-0.100663	-0.183303	-0.0709812	-0.121976	-0.131295	-0.169711
PDZD11	JHU00727.P008E12	-0.116016	-0.237841	-0.120042	-0.230847	-0.145683	-0.223744
HPGDS	JHU00728.P008C03	-0.00964457	-0.0671903	0.0438413	0.0433468	0.0161871	-0.0182648
PHC3	JHU00729.P008F05	-0.114919	-0.222007	-0.117954	-0.210685	-0.151079	-0.207002
PLOD3	JHU00730.P008G09	-0.0809241	-0.147238	-0.0448852	-0.0635081	-0.0629496	-0.11796
PORCN	JHU00731.P008C07	-0.112726	-0.18946	-0.0782881	-0.0997984	-0.131295	-0.156773
PSG1	JHU00732.P008D03	-0.0984698	-0.16659	-0.0960334	-0.198589	-0.124101	-0.182648
PSG6	JHU00733.P008A05	-0.0940834	-0.199136	-0.0929019	-0.206653	-0.115108	-0.182648
PYHIN1	JHU00734.P008A01	-0.129175	-0.256313	-0.136743	-0.266129	-0.165468	-0.226027
RAB3C	JHU00735.P008G12	0.0901467	0.144803	0.0709812	-0.00403226	0.0161871	-0.0882801
RABL3	JHU00736.P008H04	-0.0842139	-0.156034	-0.0427975	-0.0594758	-0.0917266	-0.143075
RBM23	JHU00737.P008E10	-0.126982	-0.243998	-0.113779	-0.221774	-0.161871	-0.226788
RBMS1	JHU00738.P008F09	0.163619	0.640041	0.2881	0.93246	0.320144	1.07915
RGS18	JHU00739.P008A02	0.148267	0.415733	0.402923	0.716734	0.192446	0.428463
RGS18	JHU00739.P008B02	0.112079	0.333926	0.23382	0.479839	0.0503597	0.158295
RNASE6	JHU00740.P008B03	-0.0995664	-0.19034	-0.0782881	-0.180444	-0.127698	-0.182648
SERPINA10	JHU00741.P008D01	-0.0929868	-0.197377	-0.0960334	-0.178427	-0.125899	-0.185693
SERPINH1	JHU00742.P008F11	-0.014031	-0.00473574	0.0741127	0.242944	-0.044964	0.00608828
SFTPA1_frag	JHU00743.P008B01	-0.00854796	0.0568391	0.0438413	0.0816532	-0.0611511	-0.02207
SFXN2	JHU00744.P008C12	-0.0820207	-0.14196	-0.065762	-0.129032	-0.0665468	-0.11796
SH2D1B	JHU00745.P008G01	-0.0831173	-0.150756	-0.0386221	0.0413306	-0.0809353	-0.120244
SIX2	JHU00746.P008F10	-0.119305	-0.237841	-0.124217	-0.224798	-0.154676	-0.226788
SPC25	JHU00747.P008G03	-0.10176	-0.200896	-0.0751566	-0.0897177	-0.113309	-0.147641
SPDEF	JHU00748.P008B07	-0.0962766	-0.205294	-0.0908142	-0.18246	-0.0953237	-0.145358
SRPX2	JHU00749.P233F08	-0.0743444	-0.102376	-0.0636743	-0.0725806	-0.0683453	-0.11796
STX18	JHU00750.P008H10	-0.00964457	0.133368	0.326722	1.70968	0.0629496	0.321157
STXBP6	JHU00751.P008D08	-0.0886003	-0.175386	-0.11691	-0.219758	-0.122302	-0.16895
TADA3	JHU00752.P008D11	-0.0929868	-0.202655	-0.101253	-0.212702	-0.145683	-0.193303
TAGAP	JHU00753.P008C06	-0.114919	-0.222007	-0.121086	-0.229839	-0.142086	-0.204718
TGIF2	JHU00754.P008D12	-0.0995664	-0.236961	-0.104384	-0.194556	-0.127698	-0.180365
TMED6	JHU00755.P008B04	-0.114919	-0.223766	-0.104384	-0.208669	-0.145683	-0.188737
TMEM182	JHU00756.P008H01	-0.112726	-0.202655	-0.107516	-0.19254	-0.120504	-0.197869
TMEM185A_frag	JHU00757.P008E01	-0.131368	-0.245757	-0.108559	-0.169355	-0.161871	-0.2207
TMEM40	JHU00758.P008D04	-0.0886003	-0.124367	-0.0302714	-0.0614919	-0.109712	-0.123288
TMEM68	JHU00759.P008G05	-0.0611851	-0.142839	-0.045929	-0.0342742	-0.0773381	-0.146119
RELT	JHU00760.P008H07	-0.142333	-0.276545	-0.135699	-0.263105	-0.163669	-0.230594
TRIM9	JHU00761.P008F12	-0.103953	-0.201775	-0.0835073	-0.144153	-0.138489	-0.165145
UAP1	JHU00762.P008A09	0.00570794	-0.00209681	0.125261	0.0927419	0.190647	0.124049
UAP1	JHU00762.P228E07	-0.0995664	-0.133163	0.00939457	0.0272177	0.0125899	-0.0456621
VPREB3	JHU00763.P008C05	-0.126982	-0.254554	-0.131524	-0.242944	-0.161871	-0.228311
WSCD1	JHU00764.P008F08	-0.105049	-0.186821	-0.0615866	-0.0352823	-0.145683	-0.178082
ZFPL1	JHU00765.P008D10	-0.0886003	-0.172747	-0.0835073	-0.145161	-0.129496	-0.158295
ZMYM3	JHU00766.P008G11	1.47297	2.56294	2.42902	4.81956	2.95863	6.70928
ZNF37A	JHU00767.P008B06	-0.0589919	-0.0944591	-0.0344468	-0.0887097	-0.0719424	-0.0608828
ZNF556	JHU00768.P008H08	-0.0907935	-0.172747	-0.0480167	-0.00907258	-0.102518	-0.149163
2018-09-01	JHU00769.P009E02	0.105499	0.167674	0.0574113	0.0695565	0.0485612	-0.0799087
AFF4	JHU00770.P009H10	-0.139044	-0.257193	-0.135699	-0.247984	-0.163669	-0.226788
ANTXR1	JHU00771.P009H01	-0.126982	-0.230804	-0.114823	-0.199597	-0.163669	-0.228311
AP4B1	JHU00773.P009C06	-0.0622817	-0.134043	-0.0647182	-0.105847	-0.113309	-0.143836
BATF2	JHU00774.P009B04	-0.110532	-0.207933	-0.109603	-0.225806	-0.151079	-0.210046
BBS10	JHU00775.P009B08	-0.128078	-0.23872	-0.129436	-0.260081	-0.156475	-0.229072
BCL2L14	JHU00776.P009C11	-0.0732478	-0.102376	-0.0386221	-0.0866935	-0.0395683	-0.100457
HOGA1	JHU00777.P009B12	-0.0929868	-0.147238	-0.0814196	-0.185484	-0.125899	-0.171233
TIGAR	JHU00779.P009B03	-0.0940834	-0.152515	-0.0908142	-0.181452	-0.140288	-0.183409
SKA3	JHU00780.P009A01	-0.120402	-0.229924	-0.133612	-0.254032	-0.154676	-0.221461
RBFA	JHU00781.P009D06	0.205291	0.539762	0.323591	0.478831	0.152878	0.258752
SPEF1	JHU00783.P009A08	-0.139044	-0.274786	-0.151357	-0.290323	-0.174459	-0.245814
TIMMDC1	JHU00784.P009G02	0.00241812	-0.000337531	0.085595	0.224798	-0.0809353	-0.0943683
GTF3C6	JHU00785.P009F03	2.38315	6.19498	2.61273	6.3881	1.9964	4.28234
TMEM261	JHU00786.P009C01	-0.0896969	-0.170988	-0.104384	-0.193548	-0.131295	-0.187976
CAAP1	JHU00787.P233F09	0.128528	0.37439	0.245303	0.554435	0.233813	0.623288
CASC4	JHU00788.P009D02	-0.103953	-0.192979	-0.107516	-0.195565	-0.124101	-0.187215
CD99L2	JHU00789.P009D10	-0.132465	-0.256313	-0.133612	-0.247984	-0.161871	-0.222983
CHFR	JHU00790.P009C05	-0.0732478	-0.122608	-0.0521921	-0.0554435	-0.120504	-0.0738204
CLDN14	JHU00791.P009H05	-0.132465	-0.245757	-0.132568	-0.247984	-0.165468	-0.229833
CLDN2	JHU00792.P009C04	-0.132465	-0.253674	-0.145094	-0.277218	-0.170863	-0.239726
CPLX3	JHU00793.P009H08	-0.0557021	-0.0689495	-0.0302714	-0.078629	-0.0539568	-0.0936073
CYP2W1	JHU00794.P009F10	-0.0458326	-0.0663106	0.00104384	0.00604839	-0.0773381	-0.124049
CYP46A1	JHU00795.P009A09	-0.136851	-0.259832	-0.14405	-0.268145	-0.165468	-0.24277
DAZAP1	JHU00796.P009H12	-0.111629	-0.182423	-0.110647	-0.178427	-0.149281	-0.200913
DDI1	JHU00797.P009F09	-0.0820207	-0.155154	-0.0521921	-0.0453629	-0.116906	-0.143075
DHX40	JHU00798.P009G09	-0.0666682	-0.0223286	0.0104384	0.120968	-0.0377698	0.06621
DLX3	JHU00799.P009B05	-0.0787309	-0.1402	-0.0949896	-0.18246	-0.138489	-0.180365
DTNBP1	JHU00800.P009H11	-0.142334	-0.267748	-0.150313	-0.290323	-0.172662	-0.24277
EFEMP1	JHU00801.P009G12	0.115369	0.563513	0.246347	0.816532	0.0827338	0.194825
F8	JHU00802.P009E07	0.0177706	0.213415	0.146138	0.552419	0.0773381	0.37519
FAM76A	JHU00803.P009G10	-0.118209	-0.230804	-0.108559	-0.1875	-0.149281	-0.207002
FAM81A	JHU00804.P009C08	0.354429	0.662912	0.281837	0.339718	1.22302	0.803653
SYBU	JHU00805.P009G05	-0.133561	-0.257193	-0.106472	-0.191532	-0.154676	-0.205479
FNDC8	JHU00806.P009D09	-0.0282869	0.0366074	-0.0751566	-0.0735887	-0.113309	0.0243531
FOSL2	JHU00807.P009A04	-0.137948	-0.273906	-0.148225	-0.288306	-0.170863	-0.246575
GBE1	JHU00808.P009B02	-0.0973732	-0.173627	-0.0939457	-0.19254	-0.143885	-0.202435
RBM33	JHU00809.P009C12	-0.103953	-0.192099	-0.0897704	-0.18246	-0.125899	-0.187976
RBM33	JHU00809.P225H01	-0.136851	-0.255433	-0.153445	-0.288306	-0.165468	-0.234399
HLA-DQB1	JHU00810.P009C02	-0.0480258	-0.0161711	-0.0344468	-0.0292339	-0.143885	-0.0829528
HOMER2	JHU00811.P009D03	-0.120402	-0.226405	-0.114823	-0.212702	-0.158273	-0.225266
HS2ST1	JHU00812.P009B09	-0.113822	-0.219368	-0.114823	-0.22379	-0.136691	-0.189498
ND	JHU00813.P176A06	-0.0787309	-0.184183	-0.059499	-0.142137	-0.0989209	-0.136225
HSPBAP1	JHU00813.P230D02	-0.0864071	-0.137562	-0.100209	-0.168347	-0.118705	-0.146119
KCNE4	JHU00814.P009E12	-0.106146	-0.224646	-0.101253	-0.180444	-0.0881295	-0.19863
KCTD4	JHU00815.P009F07	-0.132465	-0.254554	-0.146138	-0.275202	-0.169065	-0.238965
KCTD4	JHU00815.P015B08	-0.0973732	-0.156914	-0.0949896	-0.193548	-0.138489	-0.133942
KLHL1	JHU00816.P009G08	-0.113822	-0.187701	-0.0970772	-0.160282	-0.111511	-0.189498
KLHL1	JHU00816.P227D09	-0.0184174	0.101701	0.0605428	0.339718	-0.0431655	-0.0494673
LGI1	JHU00817.P009B07	-0.112726	-0.227285	-0.126305	-0.25	-0.163669	-0.226027
M1AP	JHU00818.P009E09	0.0309299	-0.0495974	-0.0407098	-0.0594758	-0.0341727	-0.119482
MED28	JHU00819.P009E11	-0.0480258	-0.0944591	0.0156576	0.0362903	-0.028777	-0.0175038
MED28	JHU00819.P009F11	-0.133561	-0.252795	-0.13048	-0.234879	-0.165468	-0.232877
MED28	JHU00819.P082F01	-0.122595	-0.222887	-0.125261	-0.226815	-0.140288	-0.19102
MFSD2A	JHU00820.P009D04	-0.135754	-0.261591	-0.137787	-0.267137	-0.165468	-0.225266
MRPL53	JHU00821.P009A03	-0.130271	-0.243998	-0.100209	-0.209677	-0.151079	-0.200913
MRPL53	JHU00821.P235B07	-0.118209	-0.230804	-0.134656	-0.247984	-0.156475	-0.209285
MYOZ1	JHU00822.P009C10	-0.105049	-0.181544	-0.0814196	-0.127016	-0.142086	-0.199391
N6AMT1	JHU00823.P009G03	-0.132465	-0.246637	-0.128392	-0.234879	-0.170863	-0.235921
NAP1L2	JHU00824.P009B10	-0.114919	-0.200016	-0.0897704	-0.1875	-0.143885	-0.19102
NAP1L2	JHU00824.P009B11	-0.0973732	-0.161312	-0.0897704	-0.196573	-0.102518	-0.171994
NAP1L2	JHU00824.P009E06	-0.0578953	-0.106774	-0.0490605	-0.107863	-0.0701439	-0.120244
NDUFA4L2	JHU00825.P009G11	-0.0414462	0.12897	0.0313152	0.251008	-0.0755396	-0.0190259
NKD2	JHU00826.P009G04	-0.124788	-0.2396	-0.131524	-0.258065	-0.156475	-0.227549
NKD2	JHU00826.P227A02	-0.124788	-0.243998	-0.143006	-0.264113	-0.163669	-0.225266
OMG	JHU00827.P009G06	-0.140141	-0.282701	-0.153445	-0.298387	-0.176259	-0.249618
OSM	JHU00828.P009F12	-0.121499	-0.233442	-0.11691	-0.202621	-0.156475	-0.218417
PCTP	JHU00829.P009F02	-0.0381564	-0.0364028	0.0469729	0.113911	0.140288	-0.086758
PCTP	JHU00829.P202G10	-0.128078	-0.220248	-0.135699	-0.242944	-0.154676	-0.219939
PDYN	JHU00830.P009F08	-0.0842139	-0.0803849	-0.0427975	0.0282258	-0.131295	-0.153729
PDYN	JHU00830.P013B05	-0.106146	-0.150756	-0.091858	-0.141129	-0.127698	-0.158295
PDYN	JHU00830.P015C09	-0.109436	-0.175386	-0.104384	-0.135081	-0.140288	-0.189498
PECAM1	JHU00831.P009E08	-0.0929868	-0.149877	-0.0365344	-0.00201613	-0.115108	-0.152207
PHF21B	JHU00832.P009C03	-0.0260937	0.112257	-0.0135699	0.0332661	0.0341727	0.228311
POLR3K	JHU00833.P009A12	-0.125885	-0.24048	-0.128392	-0.252016	-0.160072	-0.226788
PPCDC	JHU00834.P009A05	-0.00525813	0.0902655	-0.00521921	-0.00201613	0.0359712	0.152968
PQBP1	JHU00835.P009A06	-0.122595	-0.246637	-0.085595	-0.25	-0.145683	-0.228311
PROM1	JHU00836.P009F04	-0.0666682	-0.0830238	-0.0229645	0.0100806	-0.0809353	-0.137747
RABGAP1L	JHU00837.P009B06	-0.121499	-0.224646	-0.131524	-0.248992	-0.152878	-0.211568
RAP2B	JHU00838.P009D05	0.00241812	0.037487	-0.00521921	0.016129	-0.00179856	-0.0319635
RMND5A	JHU00839.P009E03	-0.0184174	-0.0671903	-0.00104384	0.015121	-0.0467626	-0.105023
RMND5A	JHU00839.P009H04	-0.133561	-0.256313	-0.13048	-0.246976	-0.161871	-0.229833
RNMTL1	JHU00840.P009H02	-0.0118378	0.116655	0.0876827	0.420363	-0.0485612	0.00456621
RNMTL1	JHU00840.P009H03	-0.133561	-0.251035	-0.127349	-0.224798	-0.169065	-0.239726
ROPN1L	JHU00841.P009C09	0.45751	1.06315	0.717119	1.16935	0.366906	0.528919
SGCA	JHU00842.P009A11	-0.136851	-0.26423	-0.141962	-0.283266	-0.17446	-0.247336
SLC16A1	JHU00844.P009H06	-0.137948	-0.255433	-0.135699	-0.241935	-0.160072	-0.231355
SLC22A15	JHU00845.P009D07	-0.114919	-0.211451	-0.123173	-0.219758	-0.140288	-0.201674
SLC25A31	JHU00846.P009A10	-0.125885	-0.23872	-0.128392	-0.246976	-0.165468	-0.233638
SLC39A8	JHU00847.P009E05	-0.111629	-0.195618	-0.117954	-0.195565	-0.133094	-0.192542
SLC44A4	JHU00848.P009E04	-0.09518	-0.156914	-0.0741127	-0.0897177	-0.104317	-0.149924
SLC7A11	JHU00849.P009F01	-0.0589919	-0.0583939	-0.0407098	0.00100806	-0.118705	-0.144597
SPN	JHU00850.P009G01	-0.134658	-0.260711	-0.121086	-0.215726	-0.158273	-0.213851
ST6GALNAC1	JHU00851.P009H07	-0.0589919	-0.0557549	0.0219207	0.139113	-0.0521583	-0.0936073
TIPRL	JHU00852.P009B01	-0.106146	-0.192979	-0.106472	-0.221774	-0.151079	-0.203196
TMEM106A	JHU00853.P009E01	-0.09518	-0.183303	-0.111691	-0.197581	-0.134892	-0.20624
TMEM106A	JHU00853.P228E08	-0.107243	-0.201775	-0.124217	-0.202621	-0.152878	-0.186454
RNFT2_frag	JHU00854.P009D11	-0.110532	-0.192099	-0.104384	-0.149194	-0.152878	-0.200913
TRAK1	JHU00855.P009D01	-0.0776342	-0.160432	-0.105428	-0.177419	-0.0971223	-0.02207
TSSK1B	JHU00856.P009D08	0.0298333	0.0128571	-0.0156576	-0.0504032	0.0395683	0.0829528
UNKL	JHU00857.P009D12	-0.116016	-0.218489	-0.117954	-0.222782	-0.149281	-0.192542
KJ903398	JHU00858.P009F05	-0.129175	-0.244878	-0.13048	-0.243952	-0.165468	-0.232116
VPS26A	JHU00859.P009F06	-0.124788	-0.232563	-0.111691	-0.201613	-0.158273	-0.227549
WBP2NL	JHU00860.P009C07	4.75841	2.2058	0.804802	1.40423	0.807554	1.39193
WIF1	JHU00861.P009A07	-0.140141	-0.271267	-0.143006	-0.280242	-0.172662	-0.239726
ZNF302	JHU00862.P009H09	-0.0337699	0.0726727	0.0427975	0.339718	-0.0503597	0.149163
ZFP69B	JHU00863.P009A02	-0.116016	-0.232563	-0.113779	-0.228831	-0.149281	-0.196347
ZNF671	JHU00864.P009E10	-0.0184174	0.259157	0.155532	0.534274	-0.0863309	0.406393
UEVLD	JHU00865.P010B12	-0.109436	-0.206174	-0.112735	-0.236895	-0.120504	-0.183409
AASDH	JHU00866.P010B07	-0.134658	-0.252795	-0.135699	-0.264113	-0.163669	-0.219178
ACOT9	JHU00867.P010D08	-0.0129344	0.0330888	0.0386221	0.140121	-0.0125899	0.0829528
ALG5	JHU00868.P010D11	-0.0886003	-0.16571	-0.0730689	-0.132056	-0.102518	-0.138508
ALG5	JHU00868.P231H03	-0.0557021	-0.0478382	-0.0323591	-0.0544355	-0.0629496	-0.042618
AMACR	JHU00869.P010F02	-0.109436	-0.186821	-0.0678497	-0.0927419	-0.124101	-0.174277
ANGEL2	JHU00870.P010E05	-0.110532	-0.188581	-0.0908142	-0.148185	-0.145683	-0.20624
ASB13	JHU00871.P010C01	-0.110532	-0.204414	-0.0793319	-0.118952	-0.115108	-0.178082
ASF1A	JHU00872.P010B02	-0.0239005	-0.0108932	0.0167015	-0.046371	-0.115108	-0.0989346
AZIN1	JHU00873.P010G02	1.2383	2.52863	1.03445	1.93044	1.11151	1.25875
BAZ2B	JHU00874.P010F12	0.0144808	0.0946637	0.327766	0.431452	0.303957	0.687976
BBOX1	JHU00875.P010B08	-0.119305	-0.233442	-0.0981211	-0.189516	-0.152878	-0.19863
C11orf49	JHU00877.P010A03	0.137301	0.264434	0.0563674	0.015121	0.104317	0.149924
C12orf4	JHU00878.P010F05	-0.0414462	-0.0557549	-0.00417537	0.0705645	-0.028777	-0.105784
C14orf159	JHU00879.P010E03	-0.0787309	-0.125247	-0.0365344	-0.0221774	-0.111511	-0.175799
CTC1	JHU00880.P010G03	-0.0853105	-0.11733	0.343424	-0.0201613	-0.0359712	-0.144597
C18orf25	JHU00881.P010F07	-0.0666682	-0.124367	-0.0344468	-0.077621	-0.0359712	-0.0555556
C1GALT1C1	JHU00882.P010H02	-0.0831173	-0.168349	-0.085595	-0.144153	-0.0845324	-0.162861
EXO5	JHU00883.P010B04	0.0451858	0.0313296	0.0688935	0.00604839	0.0935252	0.0745814
RWDD2B	JHU00884.P010D12	-0.111629	-0.224646	-0.113779	-0.235887	-0.102518	-0.197108
TAMM41	JHU00885.P010A04	-0.132465	-0.261591	-0.115866	-0.239919	-0.151079	-0.204718
FAM198B	JHU00886.P010H04	-0.103953	-0.188581	-0.110647	-0.194556	-0.115108	-0.183409
FAM172A	JHU00887.P010C04	0.175682	0.462354	0.107516	0.235887	0.194245	0.404871
FAM172A	JHU00887.P208H01	-0.14014	-0.23872	-0.145094	-0.279234	-0.160072	-0.233638
C6orf203	JHU00888.P010D09	-0.103953	-0.169229	-0.085595	-0.131048	-0.125899	-0.160578
CAB39	JHU00889.P010G04	-0.0973732	-0.175386	-0.0782881	-0.102823	-0.100719	-0.178082
CASP3	JHU00890.P010D06	-0.126982	-0.229924	-0.123173	-0.236895	-0.156475	-0.223744
CCDC134	JHU00891.P010D05	-0.0732478	-0.125247	-0.0313152	-0.0171371	-0.0971223	-0.145358
HAUS2	JHU00892.P010C12	-0.122595	-0.234322	0.183716	-0.0141129	-0.154676	-0.2207
CFHR1	JHU00893.P010H07	-0.123692	-0.222887	-0.120042	-0.226815	-0.133094	-0.207002
CKAP2_frag	JHU00894.P010F09	-0.124788	-0.216729	-0.122129	-0.210685	-0.156475	-0.207002
CLCF1	JHU00895.P010D07	-0.118209	-0.218489	-0.0960334	-0.16129	-0.145683	-0.202435
CLDN10	JHU00896.P010F10	-0.0425428	-0.0346435	-0.00313152	0.0322581	-0.102518	-0.120244
CSN3	JHU00898.P010E11	-0.102856	-0.182423	-0.0574113	-0.0887097	-0.106115	-0.151446
DCPS	JHU00899.P010A09	0.188841	0.365593	0.188935	0.163306	0.670863	0.857686
DCUN1D1	JHU00900.P010B03	-0.0502191	-0.0970981	-0.0354906	-0.0897177	-0.0341727	-0.0555556
DEPDC1B_frag	JHU00901.P010F08	-0.0896969	-0.163951	-0.0407098	-0.0110887	-0.134892	-0.170472
DPP4	JHU00902.P010B11	-0.105049	-0.198257	-0.109603	-0.191532	-0.147482	-0.187215
ELL3	JHU00903.P010D02	-0.0513157	-0.105894	-0.0386221	-0.0856855	-0.0359712	-0.0677321
AK024408.1_frag	JHU00904.P010B06	-0.0809241	-0.135802	-0.0574113	-0.149194	-0.102518	-0.153729
IFI27L1	JHU00905.P235G07	1.11438	0.302259	0.964509	2.5	0.0251799	0.109589
FBXW11	JHU00906.P010C06	-0.0677648	-0.120848	-0.0344468	-0.0625	-0.0629496	-0.101979
FCHSD2	JHU00907.P010E09	0.072601	0.208137	0.137787	0.384073	0.0179856	0.111111
GSTP1	JHU00908.P010A08	0.0890501	0.161516	0.360125	0.323589	0.136691	0.251142
HAVCR1	JHU00909.P010C08	-0.075441	-0.0926999	-0.0480167	-0.0393145	-0.0809353	-0.0829528
HOMER3	JHU00910.P010D01	0.0627315	0.113136	0.139875	0.290323	0.142086	0.204718
HSD11B1	JHU00911.P010A12	-0.14014	-0.276545	-0.147182	-0.285282	-0.169065	-0.242009
IGHG1	JHU00912.P010G07	3.60368	1.45019	2.381	1.66835	3.18165	1.62633
LDB3	JHU00913.P010E12	-0.125885	-0.252795	-0.128392	-0.246976	-0.158273	-0.229833
ND	JHU00914.P010C07	-0.133561	-0.262471	-0.136743	-0.263105	-0.165468	-0.238204
LIN7C	JHU00915.P010H09	-0.135754	-0.26423	-0.140919	-0.260081	-0.133094	-0.221461
LMBRD1	JHU00916.P010B10	-0.09518	-0.175386	-0.0803758	-0.150202	-0.143885	-0.168189
CCDC148	JHU00917.P010H06	-0.0973732	-0.151636	-0.0720251	-0.101815	-0.133094	-0.181887
DNAH6	JHU00918.P010G06	-0.143431	-0.275665	-0.150313	-0.283266	-0.170863	-0.24277
DNAH6	JHU00918.P225A02	-0.132465	-0.265989	-0.137787	-0.264113	-0.170863	-0.226788
LYRM2	JHU00919.P010B09	-0.140141	-0.262471	-0.146138	-0.277218	-0.161871	-0.229072
MB	JHU00920.P010C10	0.238189	0.728005	0.574113	0.856855	0.336331	0.652207
MID2	JHU00921.P010A07	-0.131368	-0.252795	-0.134656	-0.261089	-0.163669	-0.226027
MRPL44	JHU00922.P010A01	0.000224904	-0.0707088	-0.0240084	-0.106855	-0.0665468	-0.0882801
MRPL48	JHU00923.P010G09	-0.0875037	-0.156914	-0.0542797	-0.0453629	-0.0827338	-0.122527
MRPS18A	JHU00924.P010G10	-0.0458326	0.0172553	0.0542797	0.264113	-0.0431655	0.06621
ND	JHU00925.P010G08	0.016674	0.313694	0.251566	0.933468	0.0107914	0.182648
NAT8	JHU00925.P176A09	-0.116016	-0.203535	-0.131524	-0.241935	-0.152878	-0.209285
NFIC	JHU00926.P010B01	0.0243503	0.172072	0.0730689	0.0675403	0.044964	0.144597
NUDT6	JHU00927.P010D03	0.0824705	0.0999416	0.10334	0.0907258	0.073741	0.0129376
ORMDL2	JHU00928.P010A11	-0.108339	-0.242239	-0.128392	-0.262097	-0.151079	-0.217656
PAK1IP1	JHU00929.P010H10	-0.124788	-0.224646	-0.120042	-0.220766	-0.151079	-0.224505
PBRM1_frag	JHU00930.P010F04	-0.117112	-0.211451	-0.115866	-0.209677	-0.134892	-0.212329
PELI2	JHU00931.P010F03	0.0813739	0.199341	0.135699	0.324597	0.151079	0.444444
PMPCB	JHU00932.P010G12	-0.121499	-0.221127	-0.109603	-0.170363	-0.122302	-0.203196
PRKRIP1	JHU00933.P010C03	0.0539587	0.12721	0.147182	0.217742	0.0179856	0.00913242
PROSC	JHU00934.P010A02	0.509051	1.20125	2.78914	4.4869	2.40827	4.28843
RAB32	JHU00935.P010F11	0.120852	0.387584	0.303758	0.560484	0.0863309	0.317352
RABGEF1	JHU00936.P010E06	-0.0995664	-0.106774	-0.0469729	0.0826613	-0.109712	-0.101979
ELMOD3	JHU00937.P010E02	-0.0776342	-0.0715885	-0.0250522	0.015121	-0.0827338	-0.0981735
RECQL5	JHU00938.P010B05	-0.0940834	-0.16571	-0.0824635	-0.148185	-0.104317	-0.123288
ND	JHU00939.P010H08	-0.135754	-0.258952	-0.136743	-0.247984	-0.161871	-0.236682
RHAG	JHU00939.P176A10	-0.116016	-0.217609	-0.123173	-0.21875	-0.154676	-0.207002
RNF2	JHU00940.P010H11	0.172392	0.363834	0.242171	0.466734	0.179856	0.170472
RNF2	JHU00940.P010H12	0.220643	0.39814	0.176409	0.30746	0.116906	0.109589
SC5D	JHU00941.P010C02	-0.100663	-0.177145	-0.0751566	-0.127016	-0.124101	-0.182648
SCAMP1	JHU00942.P010A10	-0.0995664	-0.158673	-0.0762004	-0.133065	-0.0863309	-0.0745814
SCAMP1	JHU00943.P010C11	-0.119305	-0.230804	-0.133612	-0.24496	-0.145683	-0.208524
SCG3	JHU00944.P010G11	47.025	0.873146	0.240084	0.5	0.271583	0.296804
SUGP2	JHU00945.P010C05	-0.0995664	-0.178025	-0.0824635	-0.145161	-0.115108	-0.169711
SMR3B	JHU00946.P010E04	-0.0184174	0.0594781	0.205637	0.625	0.120504	0.178843
SNX27_frag	JHU00947.P010G01	-0.0732478	-0.138441	-0.0668058	-0.112903	-0.073741	-0.150685
ND	JHU00948.P010E01	-0.0633783	-0.118209	-0.00313152	-0.0141129	-0.044964	-0.104262
STK38	JHU00948.P176A07	-0.069958	-0.0680699	-0.00626305	0.0725806	-0.113309	-0.144597
STK38	JHU00948.P176A08	-0.111629	-0.224646	-0.112735	-0.220766	-0.116906	-0.194064
HNF1B	JHU00949.P010A06	-0.122595	-0.237841	-0.129436	-0.246976	-0.149281	-0.2207
ND	JHU00950.P010C09	-0.139044	-0.273026	-0.139875	-0.251008	-0.169065	-0.238965
TMCO3	JHU00950.P231H02	-0.0809241	-0.0680699	0.0250522	0.0735887	-0.0143885	-0.107306
TMEM174	JHU00951.P010E07	-0.0798275	-0.0883017	0.00521921	0.137097	-0.104317	-0.113394
TMEM186	JHU00952.P010F01	-0.064475	-0.0926999	-0.0114823	0.03125	-0.073741	-0.116438
PMEPA1	JHU00953.P010H01	0.108789	0.319852	0.0845511	0.138105	0.143885	0.238204
WDFY3_frag	JHU00954.P010H03	-0.00745135	-0.0671903	0.0417537	0.0806452	0.0179856	-0.0205479
ZCCHC4	JHU00955.P010F06	-0.113822	-0.195618	-0.0845511	-0.137097	-0.142086	-0.214612
GIN1	JHU00956.P010A05	-0.0907935	-0.175386	-0.102296	-0.208669	-0.124101	-0.173516
GIN1	JHU00956.P010D04	-0.0929868	-0.192979	-0.0949896	-0.188508	-0.124101	-0.172755
GIN1	JHU00956.P010H05	-0.0929868	-0.178025	-0.0772443	-0.120968	-0.100719	-0.171233
ZSCAN9	JHU00957.P010D10	-0.0217073	-0.177145	-0.0636743	-0.200605	-0.0539568	-0.17656
ZNF215	JHU00958.P010E08	-0.0633783	-0.0891813	-0.0344468	0.0504032	-0.0791367	-0.043379
ZNF669	JHU00959.P010G05	-0.0918901	-0.134043	-0.0114823	0.0514113	-0.0881295	-0.133942
ZNRD1	JHU00960.P010E10	0.166909	0.560874	0.419624	1.00504	0.363309	0.738965
2018-09-10	JHU00961.P011H08	-0.0589919	-0.104135	-0.0782881	-0.114919	-0.0791367	-0.130898
ND	JHU00962.P011H02	-0.110532	-0.213211	-0.113779	-0.193548	-0.120504	-0.187976
AARS	JHU00963.P011B06	-0.143429	-0.282701	-0.153445	-0.29637	-0.170863	-0.245814
AASDHPPT	JHU00964.P235H03	-0.108339	-0.226405	-0.107516	-0.261089	-0.154676	-0.216134
AFAP1L2	JHU00965.P011C06	0.785396	1.6182	0.762004	1.2621	1.3723	2.28082
AGK	JHU00966.P011E09	-0.117112	-0.205294	-0.101253	-0.154234	-0.136691	-0.193303
AGK	JHU00966.P011F09	-0.102856	-0.16571	-0.0480167	-0.146169	-0.142086	-0.160578
ALKBH8	JHU00967.P011B09	-0.0381564	0.0533206	0.0845511	0.253024	-0.0395683	-0.00684932
ANKRD40	JHU00968.P011D02	0.0100944	0.0955434	0.101253	0.27621	0.0503597	0.200152
APPBP2	JHU00969.P011E10	-0.0524123	-0.126126	-0.059499	-0.104839	-0.0935252	-0.108067
ARL6IP1	JHU00970.P011C05	-0.132465	-0.254554	-0.13048	-0.239919	-0.156475	-0.219178
ARL8A	JHU00971.P011D12	0.385134	0.96287	0.388309	0.611895	0.208633	0.347793
BECN1	JHU00972.P011A05	-0.114919	-0.220248	-0.11691	-0.233871	-0.136691	-0.196347
BECN1	JHU00972.P232A02	-0.0973732	-0.170108	-0.0876827	-0.147177	1.22662	-0.130137
BNIP3L	JHU00973.P011G05	0.445448	0.479067	0.658664	1.30343	0.56295	1.17808
IFT43	JHU00974.P011E01	-0.108339	-0.195618	-0.0427975	-0.0584677	-0.116906	-0.179604
IFT43	JHU00974.P011F01	-0.0798275	-0.155154	-0.00208768	0.0614919	-0.073741	-0.124049
C14orf93	JHU00975.P011F02	0.115369	0.0577188	0.0542797	0.177419	0.109712	0.00684932
ND	JHU00976.P011D08	-0.10176	-0.185942	-0.113779	-0.220766	-0.0917266	-0.188737
AIDA	JHU00976.P235G11	-0.000871704	-0.0988573	0.0521921	-0.015121	0.548561	-0.0951294
PCIF1	JHU00977.P011G01	0.0769874	0.0779505	-0.00417537	0.0282258	0.140288	0.171233
EURL	JHU00978.P011D10	-0.0710546	-0.138441	-0.0615866	-0.0957661	-0.0773381	-0.125571
C3orf49	JHU00979.P011F07	-0.100663	-0.204414	-0.0553236	-0.0584677	-0.143885	-0.16895
AP1AR	JHU00980.P011B02	1.57715	2.78988	1.95198	3.05847	6.26978	9.62709
C5orf28	JHU00981.P011C02	-0.0918901	-0.182423	-0.0730689	-0.141129	-0.0989209	-0.108067
SGF29	JHU00982.P231H04	0.742628	2.33775	0.854906	1.86391	1.19424	2.43836
CCDC51	JHU00983.P231H06	-0.126982	-0.24048	-0.115866	-0.257056	-0.109712	-0.210046
CD84	JHU00984.P011A12	-0.0666682	0.0216535	0.00208768	0.165323	-0.0665468	-0.0380518
CHCHD3	JHU00985.P011H04	-0.0798275	-0.110293	-0.0866388	-0.147177	-0.102518	-0.141553
CMBL	JHU00986.P011H05	-0.109436	-0.198257	-0.0741127	-0.147177	-0.0917266	-0.181126
COL9A1	JHU00987.P011F12	0.70644	1.50209	1.43006	2.43448	1.26079	1.66438
DDX41	JHU00988.P011H10	-0.102856	-0.192099	-0.0803758	-0.139113	-0.073741	-0.144597
ND	JHU00989.P011B08	-0.0655716	-0.0839034	0.0114823	0.0443548	-0.0863309	-0.111872
DGAT2	JHU00989.P235G10	-0.113822	-0.196498	-0.129436	-0.236895	-0.143885	-0.185693
EBP	JHU00990.P011D05	-0.114919	-0.206174	-0.0876827	-0.0897177	-0.152878	-0.184932
EDF1	JHU00991.P011C08	-0.132465	-0.258952	-0.135699	-0.263105	-0.154676	-0.2207
FABP5	JHU00992.P231H05	-0.0875037	-0.150756	16.4937	-0.0221774	16.6061	-0.0365297
ND	JHU00993.P011D01	-0.112726	-0.228165	-0.111691	-0.210685	-0.149281	-0.209285
METTL21B	JHU00994.P011B07	0.00351473	-0.031125	0.0448852	-0.0403226	0.0953237	0.0624049
FAM122A	JHU00995.P011C04	-0.0984698	-0.153395	0.0146138	0.0685484	0.219424	0.621005
FAM131C	JHU00996.P011C09	3.14639	7.09045	5.82463	10.0272	7.35971	13.3683
NXPE3	JHU00997.P011B01	-0.0567987	-0.135802	-0.0939457	-0.193548	-0.0629496	-0.10274
FAM83F	JHU00998.P011D04	-0.100663	-0.184183	-0.101253	-0.177419	-0.107914	-0.143075
ND	JHU00999.P011E05	-0.143431	-0.273026	-0.149269	-0.278226	-0.169065	-0.244292
FASTKD2	JHU00999.P203A03	-0.0929868	-0.250156	-0.154489	-0.293347	-0.17446	-0.246575
FBXO30	JHU01000.P011C10	-0.0918901	-0.173627	-0.0970772	-0.188508	-0.0827338	-0.1621
STAG3L4	JHU01001.P011G02	-0.069958	-0.121728	-0.0584551	-0.0584677	-0.0521583	-0.0852359
BIN3-IT1_frag	JHU01002.P011B12	-0.107243	-0.207933	-0.10334	-0.214718	-0.134892	-0.177321
GOLT1B	JHU01003.P011A04	-0.075441	-0.118209	-0.0532359	-0.0977823	-0.116906	-0.152207
OLA1	JHU01004.P011C03	2.57067	5.26871	8.56994	16.5746	56.6385	10.551
HIST2H3A	JHU01005.P011A09	-0.109436	-0.212331	-0.11691	-0.231855	-0.125899	-0.178082
HLA-DOA	JHU01006.P011G11	-0.0567987	-0.11733	-0.026096	-0.078629	-0.0431655	-0.0730594
HNRNPA0	JHU01007.P013B10	0.949887	1.58654	3.20042	4.61391	0.647482	1.21537
HNRNPA0	JHU01007.P233F01	0.129625	0.413973	0.384134	1.48488	0.0251799	0.186454
IFI16	JHU01008.P011B10	-0.106146	-0.201775	-0.132568	-0.25504	-0.125899	-0.190259
KPNA6	JHU01009.P011D09	-0.0907935	-0.171868	-0.0793319	-0.147177	-0.116906	-0.151446
CERS4	JHU01010.P011E02	0.121948	-0.0100136	-0.00626305	0.122984	-0.0827338	-0.0608828
LMBR1	JHU01011.P011E07	-0.0853105	-0.137562	-0.0605428	-0.0423387	-0.122302	-0.159056
ZBTB8A	JHU01012.P011H09	-0.130271	-0.248396	-0.107516	-0.189516	-0.136691	-0.209285
ZBTB8A	JHU01012.P225C02	-0.120402	-0.217609	-0.111691	-0.169355	-0.169065	-0.203957
LSM14A	JHU01013.P011A08	-0.106146	-0.148117	-0.0720251	-0.0967742	-0.100719	-0.0989346
MAGEA4	JHU01014.P011G12	0.220643	0.434205	0.542797	1.11593	0.28777	0.509132
ND	JHU01015.P011F06	-0.0600885	-0.108533	0.0187891	0.0866935	-0.102518	-0.115677
MAGEH1	JHU01015.P235G12	-0.121499	-0.226405	-0.124217	-0.230847	-0.147482	-0.194825
ND	JHU01016.P011A03	-0.141237	-0.277425	-0.156576	-0.297378	-0.169065	-0.245814
MAGOH	JHU01016.P235G08	-0.119305	-0.241359	-0.122129	-0.254032	-0.154676	-0.232877
ECE2	JHU01017.P011B03	-0.0633783	-0.0742274	-0.0292276	-0.112903	0.431655	-0.0479452
ECE2	JHU01017.P011D03	0.0353164	0.157998	0.178497	0.260081	3.02698	0.358447
MRPL32	JHU01018.P011C11	-0.0918901	-0.144599	-0.0626305	-0.0695565	-0.100719	-0.1621
MRRF	JHU01019.P011C07	-0.0962766	-0.187701	-0.0887265	-0.150202	-0.138489	-0.202435
NDUFB3	JHU01020.P011G06	-0.130271	-0.2396	-0.127349	-0.220766	-0.156475	-0.222222
PANX1	JHU01022.P011C12	-0.121499	-0.242239	-0.132568	-0.25504	-0.154676	-0.215373
PAX6	JHU01023.P011E06	-0.134658	-0.260711	-0.128392	-0.220766	-0.156475	-0.222983
PCBP4	JHU01024.P011C01	0.260121	0.851155	0.31524	1.00605	0.160072	0.943683
PEX11B	JHU01025.P011D06	-0.114919	-0.225526	-0.107516	-0.172379	-0.158273	-0.205479
PEX3	JHU01026.P011A10	-0.0929868	-0.148117	-0.0709812	-0.137097	-0.0809353	-0.138508
PINX1	JHU01027.P011G09	-0.133561	-0.254554	-0.113779	-0.204637	-0.125899	-0.201674
PINX1	JHU01027.P233E04	-0.136851	-0.271267	-0.150313	-0.273185	-0.167266	-0.235921
PPIG	JHU01028.P011F05	-0.110532	-0.201775	-0.0970772	-0.15625	-0.124101	-0.203196
PRMT1	JHU01029.P231H07	-0.0984698	-0.170988	-0.0970772	-0.22379	-0.0881295	-0.185693
PRNP	JHU01030.P011E03	-0.0776342	-0.087422	0.00626305	0.139113	-0.0539568	-0.0532725
PRPF40A_frag	JHU01031.P011H11	0.20858	0.753515	0.104384	0.323589	0.0215827	0.147641
PTGS2	JHU01032.P011H06	-0.116016	-0.222007	-0.10334	-0.185484	-0.133094	-0.200913
QTRT1	JHU01033.P011E04	-0.0973732	-0.183303	-0.0751566	-0.150202	-0.120504	-0.186454
RAB3IL1	JHU01034.P011E12	-0.0809241	-0.0847831	-0.0835073	-0.126008	-0.0989209	-0.123288
ND	JHU01035.P011F08	-0.125885	-0.243998	-0.11691	-0.219758	-0.160072	-0.222222
RAF1	JHU01035.P235H01	-0.0853105	-0.182423	-0.107516	-0.219758	-0.111511	-0.159817
RALBP1	JHU01036.P011G04	-0.10176	-0.177145	-0.0939457	-0.165323	-0.115108	-0.166667
REEP4	JHU01037.P232A03	-0.131368	-0.236961	-0.133612	-0.24496	-0.163669	-0.2207
RGS13	JHU01038.P011D11	-0.108339	-0.19122	-0.113779	-0.202621	-0.152878	-0.19863
ND	JHU01039.P011D07	-0.136851	-0.269508	-0.152401	-0.28629	-0.174459	-0.242009
RGS17	JHU01039.P189B03	-0.121499	-0.236961	-0.14405	-0.272177	0.638489	-0.234399
RNF11	JHU01040.P011G10	-0.0732478	-0.104135	0.0469729	0.15121	0.0629496	0.173516
ROPN1B	JHU01041.P011H12	-0.0765376	-0.0900609	-0.00417537	0.00403226	-0.0791367	-0.137747
RTP4	JHU01042.P011B11	-0.0162242	0.449159	0.109603	0.576613	0.0161871	0.742009
ND	JHU01043.P011E08	-0.133561	-0.267748	-0.139875	-0.271169	-0.169065	-0.242009
SDPR	JHU01044.P011A07	0.689991	2.14599	1.97286	3.07661	3.58633	4.48021
BC013178_frag	JHU01045.P011E11	-0.108339	-0.187701	-0.0929019	-0.155242	-0.129496	-0.181126
SHMT2	JHU01046.P235H02	-0.09518	-0.163071	-0.091858	-0.18246	-0.102518	-0.130137
SLC25A38	JHU01047.P011A11	-0.114919	-0.213211	-0.122129	-0.226815	-0.134892	-0.174277
SLC35F5	JHU01048.P011F11	-0.0995664	-0.198257	-0.0845511	-0.135081	-0.129496	-0.175038
SSBP2	JHU01049.P011G08	5.88901	10.5949	6.54071	14.5121	12.1493	16.3691
EVA1A	JHU01050.P011A01	-0.0721512	-0.0715885	-0.0407098	-0.0745968	-0.073741	-0.111111
TSPAN17	JHU01051.P011A02	-0.113822	-0.206174	-0.107516	-0.207661	-0.143885	-0.196347
TSPAN17	JHU01051.P235B08	-0.0907935	-0.0970981	-0.085595	-0.0997984	-0.138489	-0.143075
TWSG1	JHU01052.P011H07	0.0791807	0.726246	0.216075	0.956653	0.0809353	0.570015
ND	JHU01053.P011B05	-0.140141	-0.275665	-0.149269	-0.297379	-0.176257	-0.246575
TXN2	JHU01053.P235G09	-0.0436394	-0.0117729	-0.0626305	-0.105847	0.0431655	-0.0936073
TXNL4B	JHU01054.P011A06	-0.143431	-0.277425	-0.154489	-0.295363	-0.172662	-0.247336
ND	JHU01055.P011F10	-0.132465	-0.254554	-0.129436	-0.243952	-0.165468	-0.229072
VTI1A	JHU01056.P011G07	-0.133561	-0.252795	-0.123173	-0.209677	-0.158273	-0.222983
AGA	JHU01058.P012E10	-0.117112	-0.197377	-0.133612	-0.234879	-0.149281	-0.207002
AHCYL1	JHU01059.P012A05	-0.140141	-0.26423	-0.155531	-0.298386	-0.176257	-0.247336
APH1A	JHU01060.P012H05	1.462	1.40709	0.425887	1.13206	0.413669	0.939117
ASCC1	JHU01061.P012A11	-0.116016	-0.209692	-0.117954	-0.258065	-0.142086	-0.210807
ND	JHU01062.P012G07	-0.113822	-0.19122	-0.121086	-0.21371	-0.120504	-0.194825
KJ903904_frag	JHU01063.P012D12	-0.121499	-0.228165	-0.143006	-0.266129	-0.160072	-0.224505
BAG1	JHU01064.P012F03	0.136204	0.344482	0.298539	0.586694	0.228417	0.446728
C10orf54	JHU01065.P012A06	-0.116016	-0.212331	-0.13048	-0.254032	-0.154676	-0.210807
AAMDC	JHU01066.P012E09	-0.119305	-0.207933	-0.132568	-0.235887	-0.156475	-0.226027
TCTN2	JHU01067.P012H02	-0.110532	-0.185942	-0.112735	-0.190524	-0.133094	-0.196347
UBR7_frag	JHU01068.P012A12	-0.0721512	-0.148117	-0.0688935	-0.19254	-0.0521583	-0.149924
C1QTNF6	JHU01069.P012F04	-0.00964457	-0.0232082	0.0271399	0.0191532	0.0197842	-0.0684932
OSER1	JHU01070.P012H10	0.0243503	-0.040801	0.0532359	0.183468	-0.0359712	-0.0814307
CABYR	JHU01071.P012C11	-0.133561	-0.248396	-0.153445	-0.294355	-0.169065	-0.245814
CBS	JHU01072.P012H01	-0.0524123	-0.0364028	0.149269	0.413306	-0.00179856	0.00761035
CBS	JHU01072.P235H06	-0.069958	-0.173627	0.147182	0.224798	-0.0845324	-0.149924
CCDC127	JHU01073.P012C09	-0.0875037	-0.0883017	-0.0772443	-0.078629	-0.104317	-0.100457
CD14	JHU01074.P012G02	-0.0842139	-0.127886	-0.0782881	-0.148185	-0.0521583	-0.15449
CD40	JHU01075.P012D09	-0.0842139	-0.118209	-0.0970772	-0.147177	-0.149281	-0.222222
CFL1	JHU01076.P012A02	-0.122595	-0.229924	-0.123173	-0.265121	-0.142086	-0.226027
CIDEC	JHU01077.P012D08	-0.122595	-0.223766	-0.137787	-0.260081	-0.158273	-0.215373
ND	JHU01078.P012B08	-0.140141	-0.257193	-0.155531	-0.292339	-0.176259	-0.240487
CTSB	JHU01079.P012G01	-0.113822	-0.192979	-0.113779	-0.200605	-0.134892	-0.18417
CXADR	JHU01080.P012F01	0.102209	0.00757924	-0.00626305	-0.104839	-0.0107914	-0.113394
EBAG9	JHU01081.P012E05	-0.128078	-0.223766	-0.138831	-0.261089	-0.163669	-0.23516
ND	JHU01082.P012B10	-0.136851	-0.256313	-0.150313	-0.294354	-0.170863	-0.243531
EGFL7	JHU01083.P012D11	-0.0480258	-0.0320046	-0.00417537	-0.0221774	-0.0503597	-0.131659
ETFA	JHU01084.P012A09	-0.0831173	-0.143719	-0.085595	-0.181452	-0.107914	-0.162861
ETFA	JHU01084.P012B09	-0.112726	-0.21409	-0.127349	-0.254032	-0.154676	-0.204718
ETFA	JHU01084.P012G10	-0.0787309	-0.115571	-0.0824635	-0.133065	-0.0755396	-0.1621
ETS2	JHU01085.P012G08	-0.119305	-0.195618	-0.137787	-0.260081	-0.149281	-0.203957
FAM107A	JHU01086.P012E01	-0.135754	-0.251035	-0.136743	-0.260081	-0.163669	-0.238965
FIP1L1	JHU01087.P012C05	0.239285	0.806293	0.386221	0.752016	0.17446	0.442922
FKBPL	JHU01088.P012A10	-0.0831173	-0.14108	-0.0845511	-0.198589	-0.0935252	-0.0951294
FOXA3	JHU01089.P012B12	-0.126982	-0.244878	-0.0970772	-0.203629	-0.149281	-0.207763
FTH1	JHU01090.P012E07	-0.133561	-0.23872	-0.149269	-0.282258	-0.172662	-0.238965
HMG20A	JHU01091.P012C12	-0.118209	-0.213211	-0.129436	-0.245968	-0.152878	-0.209285
ND	JHU01093.P012H12	-0.0688614	-0.077746	-0.0584551	-0.106855	-0.0629496	-0.118721
CCAR2_frag	JHU01094.P012D03	0.0254469	0.0163757	0.215031	0.389113	0.0863309	0.212329
KLK6	JHU01095.P012H08	-0.113822	-0.18946	-0.120042	-0.211694	-0.151079	-0.199391
LCAT	JHU01096.P012A04	-0.119305	-0.204414	-0.0626305	-0.122984	-0.138489	-0.186454
LOH12CR1	JHU01097.P012D02	-0.130271	-0.244878	-0.136743	-0.271169	-0.161871	-0.226027
LYPLA2	JHU01098.P012G06	0.00790116	0.0207739	-0.019833	-0.0352823	-0.00179856	-0.0928463
LYRM1	JHU01099.P012H07	-0.108339	-0.173627	-0.122129	-0.203629	-0.111511	-0.194825
MED8	JHU01101.P012B03	-0.143429	-0.282701	-0.149269	-0.294355	-0.174459	-0.248097
METTL7B_frag	JHU01102.P012A08	-0.124788	-0.231683	-0.135699	-0.260081	-0.161871	-0.222983
MOCS3	JHU01103.P012F12	-0.0381564	-0.0135321	0.0511482	0.11996	-0.100719	-0.0981735
NDRG2	JHU01104.P012E03	-0.121499	-0.222007	-0.131524	-0.25	-0.160072	-0.224505
ND	JHU01105.P012E11	-0.109436	-0.177145	-0.102296	-0.152218	-0.147482	-0.200152
NKAP	JHU01106.P012D05	-0.122595	-0.204414	-0.127349	-0.21371	-0.163669	-0.223744
NXT2	JHU01107.P012H11	-0.000871704	-0.053116	-0.0615866	-0.114919	-0.0233813	-0.0890411
PDCD6	JHU01108.P012D10	0.134011	0.279388	0.13048	0.265121	0.100719	0.0707763
PHF10	JHU01109.P012B06	-0.125885	-0.2396	-0.136743	-0.271169	-0.167266	-0.231355
PHF21A	JHU01110.P012E12	-0.121499	-0.221127	-0.135699	-0.24496	-0.154676	-0.224505
PPP1R7	JHU01111.P012B11	-0.0458326	-0.114691	-0.0490605	-0.138105	-0.0899281	-0.164384
PTTG1IP	JHU01112.P012E08	0.0122876	0.253879	0.0939457	0.416331	-0.0719424	-0.00380518
RAB7B	JHU01113.P012C08	-0.135754	-0.251915	-0.150313	-0.289315	-0.169065	-0.238204
ND	JHU01114.P012F07	-0.075441	-0.104135	-0.0835073	-0.104839	-0.122302	-0.159056
RNF113A	JHU01115.P012H04	-0.0677648	-0.112052	-0.0521921	-0.0806452	-0.0971223	-0.142314
RNF208_frag	JHU01116.P012B05	-0.0578953	-0.0302453	-0.0313152	-0.0403226	-0.0467626	0.0585997
RNF32	JHU01117.P012A01	0.193228	0.0225331	0.0584551	0.0171371	0.0323741	-0.0334855
RPL13	JHU01118.P012E04	-0.129175	-0.229924	-0.134656	-0.241935	-0.163669	-0.228311
RPL35A	JHU01119.P012F09	-0.0611851	-0.0161711	-0.091858	-0.166331	-0.104317	-0.1621
RPS14	JHU01120.P012G09	-0.116016	-0.183303	-0.107516	-0.18246	-0.118705	-0.185693
RTN3	JHU01122.P012A03	-0.132465	-0.26423	-0.147182	-0.28125	-0.169065	-0.237443
SCAMP3	JHU01123.P012H03	-0.0776342	0.0181349	-0.039666	0.09375	-0.0539568	0.0936073
ND	JHU01124.P012B02	-0.110532	-0.21409	0.68476	-0.230847	-0.136691	-0.19102
SDF4	JHU01124.P235H04	-0.0622817	-0.0935795	2.06263	-0.0292339	-0.0323741	-0.0464231
SLC25A6	JHU01125.P012D04	-0.133561	-0.251035	-0.151357	-0.284274	-0.172662	-0.244292
ND	JHU01125.P176B01	-0.133561	-0.255433	-0.154487	-0.291331	-0.169065	-0.242009
SOD2	JHU01126.P012D06	-0.134658	-0.23872	-0.150313	-0.272177	-0.167266	-0.240487
SQLE	JHU01127.P012H06	0.0342197	0.0234128	-0.026096	-0.0635081	0.0611511	0.000761035
SULF2_frag	JHU01128.P012D07	-0.122595	-0.207933	-0.127349	-0.231855	-0.154676	-0.207002
ND	JHU01129.P012G12	0.16033	0.112257	0.129436	0.363911	0.149281	0.133942
SYTL4	JHU01129.P235H05	-0.0929868	-0.212331	-0.0720251	-0.136089	-0.129496	-0.210807
TADA1	JHU01130.P012E06	-0.129175	-0.233442	-0.127349	-0.241935	-0.163669	-0.222983
TADA1	JHU01130.P236A10	-0.130271	-0.259832	-0.132568	-0.256048	-0.167266	-0.222222
TAGLN3	JHU01131.P012G05	-0.128078	-0.235202	-0.136743	-0.25504	-0.158273	-0.2207
TBC1D23	JHU01132.P012C01	-0.120402	-0.213211	-0.129436	-0.237903	-0.154676	-0.217656
TBC1D23	JHU01132.P012C02	-0.119305	-0.234322	-0.140919	-0.267137	-0.156475	-0.219178
TBC1D23	JHU01133.P012A07	-0.121499	-0.212331	-0.129436	-0.251008	-0.147482	-0.203196
TCN2	JHU01134.P012E02	-0.0655716	-0.134923	-0.091858	-0.179435	-0.106115	-0.16895
TMEM187	JHU01135.P012B07	-0.108339	-0.192979	-0.115866	-0.226815	-0.136691	-0.192542
TMEM19	JHU01136.P231H08	-0.121499	-0.220248	-0.115866	-0.237903	-0.124101	-0.212329
TMEM30A	JHU01137.P012D01	-0.125885	-0.242239	-0.136743	-0.264113	-0.163669	-0.227549
TMEM30A	JHU01137.P176A11	-0.112726	-0.199136	-0.124217	-0.217742	-0.151079	-0.209285
TMEM30A	JHU01137.P176B11	-0.0984698	-0.14196	-0.111691	-0.196573	-0.145683	-0.201674
TNFRSF21_frag	JHU01138.P012B01	-0.131368	-0.244878	-0.150313	-0.288306	-0.163669	-0.231355
TRA2A	JHU01139.P232G08	-0.113822	-0.181544	-0.109603	-0.175403	-0.0971223	-0.0738204
TRIM43	JHU01140.P012G04	-0.118209	-0.202655	-0.125261	-0.240927	-0.149281	-0.221461
TSC22D3	JHU01141.P012F08	-0.132465	-0.248396	-0.139875	-0.273185	-0.167266	-0.233638
TSC22D3	JHU01141.P186A01	-0.075441	-0.130524	-0.106472	-0.175403	-0.122302	-0.169711
TSPAN3	JHU01142.P012C03	-0.103953	-0.177145	-0.11691	-0.216734	-0.149281	-0.200913
TSPYL4_frag	JHU01143.P012G03	-0.120402	-0.204414	-0.121086	-0.221774	-0.138489	-0.215373
TTC33	JHU01144.P012G11	-0.118209	-0.187701	-0.126305	-0.229839	-0.151079	-0.207763
UBE2F	JHU01145.P012C04	-0.131368	-0.249276	-0.151357	-0.280242	-0.161871	-0.229833
VSIG4	JHU01146.P012F02	-0.0907935	-0.136682	-0.0835073	-0.140121	-0.131295	-0.171994
WDR77	JHU01148.P012C06	-0.114919	-0.222887	-0.123173	-0.235887	-0.149281	-0.204718
ZDHHC3	JHU01149.P012H09	0.131818	0.355038	0.195198	0.472782	0.278777	0.282344
ZFP36L1	JHU01150.P012F10	-0.128078	-0.227285	-0.154489	-0.289315	-0.169065	-0.240487
ZKSCAN7	JHU01151.P012B04	-0.140141	-0.259832	-0.149269	-0.28629	-0.17446	-0.241248
RNF114	JHU01152.P012C10	-0.134658	-0.244878	-0.154489	-0.293347	-0.176259	-0.245814
ND	JHU01153.P013D07	-0.141237	-0.268628	-0.156576	-0.292339	-0.174459	-0.246575
ABHD5	JHU01153.P176B04	-0.0611851	-0.115571	-0.00626305	-0.0897177	-0.100719	-0.167428
ACAD10	JHU01154.P013C08	-0.124788	-0.235202	-0.131524	-0.256048	-0.160072	-0.209285
APOBEC3D	JHU01156.P013A11	-0.119305	-0.213211	-0.124217	-0.238911	-0.151079	-0.196347
APOBEC3D	JHU01156.P232G10	-0.0886003	-0.144599	-0.105428	-0.163306	-0.116906	-0.140791
ACTRT3	JHU01157.P013B11	-0.0633783	-0.134043	-0.0866388	-0.200605	-0.0665468	-0.160578
ASH2L	JHU01158.P013H07	-0.124788	-0.235202	-0.131524	-0.239919	-0.149281	-0.222983
BAALC	JHU01159.P013H03	-0.142334	-0.266869	-0.153445	-0.285282	-0.17446	-0.245814
BAALC	JHU01159.P189B06	-0.131368	-0.252795	-0.152401	-0.288306	-0.161871	-0.235921
C11orf54	JHU01160.P013G04	0.116465	0.25124	0.0187891	0.0745968	0.00179856	-0.04414
LRIF1_frag	JHU01162.P013E09	-0.120402	-0.21497	-0.124217	-0.235887	-0.142086	-0.219178
CALCOCO2	JHU01163.P233E06	0.228319	0.215175	-0.00835073	-0.0211694	-0.0341727	-0.0776256
CASP7	JHU01164.P013A07	-0.112726	-0.208813	-0.134656	-0.257056	-0.161871	-0.210046
CEBPG	JHU01165.P013H09	-0.0436394	-0.119969	0.00626305	0.0635081	0.00719424	-0.0312024
CHRAC1	JHU01166.P013C01	-0.112726	-0.211451	-0.127349	-0.226815	-0.160072	-0.219178
CSRP2BP	JHU01167.P013G11	-0.0896969	-0.148997	-0.045929	-0.078629	-0.0557554	-0.0761035
CSRP2BP	JHU01167.P023E11	-0.0293835	-0.0205693	-0.0407098	-0.0695565	-0.0755396	-0.133942
CTH	JHU01168.P013E06	0.206387	0.416612	0.0741127	0.0997984	0.188849	-0.00989346
EIF1	JHU01171.P013E11	-0.0809241	-0.145478	0.169102	-0.0483871	-0.100719	-0.164384
EIF4A2_frag	JHU01172.P013F05	-0.0600885	-0.0821442	-0.0563674	-0.0887097	-0.0791367	-0.121766
EMILIN1	JHU01173.P013C10	0.762367	1.50649	0.834029	1.18448	0.913669	1.06088
EXOSC8	JHU01174.P013F01	-0.130271	-0.242239	-0.137787	-0.262097	-0.160072	-0.229072
FAM160B2	JHU01175.P232G09	-0.09518	-0.195618	-0.123173	-0.237903	-0.106115	-0.179604
FAM160B2	JHU01175.P233E05	-0.0809241	-0.177145	-0.108559	-0.204637	-0.124101	-0.190259
ND	JHU01176.P013F03	-0.142334	-0.259832	-0.154489	-0.289315	-0.172662	-0.24277
NAA60	JHU01176.P176B08	-0.131368	-0.251915	-0.133612	-0.25504	-0.160072	-0.221461
TMEM231	JHU01177.P013D04	-0.121499	-0.219368	-0.128392	-0.247984	-0.154676	-0.209285
FRS3	JHU01178.P013G03	-0.102856	-0.138441	-0.0835073	-0.103831	-0.106115	-0.149163
GALT	JHU01179.P013B08	-0.142334	-0.269508	-0.155532	-0.295363	-0.172662	-0.24277
GFAP	JHU01180.P013B04	0.169103	0.64268	0.330898	0.766129	0.125899	0.401826
GFM2	JHU01181.P013A08	0.7196	1.37278	0.704593	1.25907	0.476619	1.42618
GLO1	JHU01182.P013E05	0.0638282	0.200221	0.128392	0.178427	0.0305755	-0.0144597
GLO1	JHU01183.P013A04	-0.103953	-0.192099	-0.102296	-0.200605	-0.133094	-0.189498
ND	JHU01184.P013E03	-0.139044	-0.26423	-0.151357	-0.288306	-0.176259	-0.243531
ND	JHU01184.P176B06	-0.137948	-0.265989	-0.145094	-0.279234	-0.172662	-0.242009
HDAC6	JHU01184.P230E12	-0.143431	-0.280943	-0.152401	-0.289315	-0.176259	-0.244292
HYLS1	JHU01186.P013A02	-0.124788	-0.231683	-0.137787	-0.265121	-0.165468	-0.222222
IKZF1	JHU01187.P013E04	0.0506689	-0.0812645	0.0991649	0.438508	0.165468	0.114916
IRF2	JHU01188.P013C07	-0.0886003	-0.134043	-0.0688935	-0.0262097	-0.0845324	-0.0882801
ITM2B	JHU01189.P013G05	-0.112726	-0.180664	-0.101253	-0.176411	-0.134892	-0.180365
ITM2B	JHU01189.P016G09	-0.0732478	-0.0232082	0.00417537	0.188508	-0.0485612	-0.0281583
ITM2B	JHU01189.P189B05	-0.103953	-0.127886	-0.112735	-0.164315	-0.145683	-0.187215
KIAA1456	JHU01191.P013E12	-0.129175	-0.234322	-0.124217	-0.241935	-0.152878	-0.233638
KRCC1	JHU01192.P013A01	-0.129175	-0.2396	-0.127349	-0.25	-0.156475	-0.205479
LUC7L2	JHU01193.P013H05	-0.0809241	-0.126126	-0.0730689	-0.123992	-0.0773381	-0.128615
PLIN3	JHU01194.P013G09	0.0769874	0.12897	0.201461	0.198589	0.073741	0.0319635
ND	JHU01195.P013D02	-0.137948	-0.26511	-0.156576	-0.291331	-0.172662	-0.244292
ND	JHU01195.P176B02	-0.129175	-0.255433	-0.146138	-0.279234	-0.170863	-0.24277
MFAP2	JHU01195.P235H07	-0.0326733	-0.185942	-0.125261	-0.261089	0.170863	-0.178843
MFN2	JHU01196.P013B03	-0.125885	-0.226405	-0.134656	-0.264113	-0.154676	-0.207002
MINA	JHU01197.P013D06	0.15704	0.273231	0.152401	0.333669	0.241007	0.484018
MKRN2	JHU01198.P013B06	-0.107243	-0.205294	-0.114823	-0.233871	-0.136691	-0.199391
MKRN2	JHU01198.P015A07	-0.140141	-0.261591	-0.156576	-0.297379	-0.17446	-0.247336
MUT	JHU01199.P013B01	-0.0721512	-0.113811	-0.0929019	-0.202621	0.044964	-0.112633
NAV1_frag	JHU01200.P013D10	0.0232537	-0.075107	-0.0521921	-0.103831	-0.0323741	-0.0882801
NAV1_frag	JHU01200.P013E07	0.0769874	-0.0302453	-0.0177453	-0.0120968	-0.00359712	-0.0677321
NOSIP	JHU01201.P013A09	0.311662	0.720089	0.457203	0.675403	0.55036	0.934551
N4BP2L2	JHU01202.P013A05	-0.131368	-0.251915	-0.148225	-0.269153	-0.165468	-0.218417
PIGT	JHU01203.P013B07	-0.116016	-0.208813	-0.101253	-0.211694	-0.138489	-0.187215
PIGT	JHU01203.P228E09	-0.139044	-0.253674	-0.143006	-0.266129	-0.161871	-0.227549
POLR1A_frag	JHU01204.P013F06	-0.130271	-0.246637	-0.0991649	-0.234879	-0.156475	-0.229072
PSAP	JHU01205.P013G10	-0.0524123	-0.0768663	-0.0521921	-0.0947581	-0.0719424	-0.128615
PSMB4	JHU01206.P013A10	-0.0304801	-0.0082543	-0.0250522	-0.0554435	-0.0539568	-0.0631659
PYGB	JHU01207.P013G02	-0.10176	-0.156914	-0.0939457	-0.160282	-0.0863309	-0.137747
QPRT	JHU01208.P013C12	-0.141237	-0.267748	-0.152401	-0.287298	-0.17446	-0.243531
RAB39B	JHU01209.P013H02	-0.130271	-0.227285	-0.121086	-0.21875	-0.160072	-0.226027
RAN	JHU01210.P013D03	0.016674	-0.0390417	-0.0365344	-0.0372984	-0.102518	-0.0791476
RBBP9	JHU01211.P013G08	0.178972	0.464113	0.304802	0.699597	0.0251799	0.0487062
RCC1	JHU01212.P013A12	-0.130271	-0.262471	-0.127349	-0.264113	-0.161871	-0.216134
RFX5	JHU01213.P013D01	-0.0831173	-0.144599	-0.113779	-0.210685	-0.134892	-0.210046
RGMA	JHU01214.P013G01	-0.121499	-0.207933	-0.124217	-0.226815	-0.138489	-0.194064
RUNDC3A	JHU01215.P013B12	0.854482	1.79589	1.36013	1.83165	0.911871	1.37367
RPS11	JHU01216.P013H11	-0.130271	-0.230804	-0.128392	-0.238911	-0.158273	-0.226027
RTF1	JHU01217.P013C03	-0.135754	-0.260711	-0.148225	-0.278226	-0.167266	-0.236682
RWDD1	JHU01218.P013B02	2.45772	4.81218	2.74008	2.64617	2.40288	2.95358
RWDD4	JHU01219.P013H01	-0.117112	-0.205294	-0.101253	-0.167339	-0.125899	-0.19102
SCARB2	JHU01220.P013F02	-0.142334	-0.26511	-0.152401	-0.270161	-0.170863	-0.244292
SCARB2	JHU01220.P186A04	-0.129175	-0.262471	-0.136743	-0.262097	-0.165468	-0.225266
SF3B2	JHU01221.P013C11	-0.131368	-0.251035	-0.140919	-0.263105	-0.161871	-0.224505
SH2B1	JHU01222.P013D12	0.58362	1.09745	0.515658	0.84375	1.06655	1.20852
SH2B1	JHU01222.P228E10	0.282053	0.690181	0.348643	1.00101	0.339928	0.519787
ND	JHU01223.P013D05	-0.0732478	-0.122608	-0.0824635	-0.144153	-0.106115	-0.14688
SLC25A11	JHU01223.P176B03	-0.119305	-0.18946	-0.123173	-0.209677	-0.152878	-0.14003
SLC25A11	JHU01223.P177B05	-0.128078	-0.230804	-0.151357	-0.28629	-0.167266	-0.23516
SLC25A46	JHU01224.P013D08	-0.125885	-0.232563	-0.132568	-0.261089	-0.161871	-0.216895
SLC38A1	JHU01225.P013H12	-0.116016	-0.171868	-0.125261	-0.222782	-0.138489	-0.200913
ND	JHU01226.P013E02	-0.140141	-0.271267	-0.150313	-0.282258	-0.172662	-0.248097
ND	JHU01226.P176B05	-0.125885	-0.243119	-0.147182	-0.269153	-0.163669	-0.2207
SNAI2	JHU01226.P230E11	-0.139044	-0.273026	-0.147182	-0.275202	-0.170863	-0.235921
SNAP25	JHU01227.P013D09	0.966336	2.06418	0.990605	2.10988	2.43165	1.04566
SNAP25	JHU01227.P013G12	1.09574	2.36678	1.06472	2.21069	1.8795	1.04642
SNAP25	JHU01227.P015G08	1.81401	3.81555	2.06367	4.23387	6.2518	2.5
SNAP25	JHU01227.P024F07	1.88091	3.97828	2.1952	4.31653	7.80576	2.9589
SPAG9_frag	JHU01228.P013D11	-0.134658	-0.255433	-0.145094	-0.266129	-0.167266	-0.235921
SPSB1	JHU01229.P013C06	-0.141237	-0.274786	-0.152401	-0.28629	-0.169065	-0.243531
SUB1	JHU01230.P013H08	-0.00964457	0.0709134	0.0762004	0.289315	-0.0215827	-0.0175038
TAPBPL	JHU01231.P013A06	-0.112726	-0.198257	-0.115866	-0.217742	-0.143885	-0.197869
TAZ	JHU01232.P013F04	-0.125885	-0.234322	-0.135699	-0.25	-0.165468	-0.230594
TAZ	JHU01232.P233H10	-0.113822	-0.200016	-0.13048	-0.245968	-0.120504	-0.197108
TBPL1	JHU01233.P189B04	-0.140141	-0.271267	-0.150313	-0.282258	-0.17446	-0.244292
TIA1	JHU01234.P013E01	0.00461134	0.734163	0.0636743	0.518145	0.0125899	0.703957
TMED3	JHU01235.P013G07	-0.103953	-0.148117	0.039666	-0.114919	-0.0719424	-0.175038
TMED3	JHU01235.P235H08	-0.133561	-0.248396	-0.149269	-0.279234	-0.158273	-0.231355
TMEM183A	JHU01236.P013B09	-0.131368	-0.245757	-0.148225	-0.282258	-0.163669	-0.232877
ND	JHU01237.P013E08	-0.137948	-0.26423	-0.147182	-0.277218	-0.172662	-0.238965
TOMM34	JHU01237.P186A02	-0.132465	-0.246637	-0.151357	-0.284274	-0.169065	-0.238965
TSPAN1	JHU01238.P013H10	-0.0929868	-0.154275	-0.0897704	-0.173387	-0.102518	-0.187215
TUBA1B	JHU01239.P013C02	-0.118209	-0.21497	-0.112735	-0.208669	-0.158273	-0.203957
ND	JHU01240.P013F11	-0.140141	-0.260711	-0.151357	-0.288306	-0.176257	-0.248097
ND	JHU01240.P176B07	-0.0633783	-0.0821442	-0.0490605	-0.0987903	-0.0611511	-0.10274
TUBB	JHU01240.P230F01	-0.106146	-0.187701	-0.11691	-0.181452	-0.140288	-0.182648
ND	JHU01241.P013F12	-0.137948	-0.265989	-0.151357	-0.278226	-0.167266	-0.24277
TUBGCP3	JHU01241.P186A03	-0.132465	-0.247517	-0.145094	-0.271169	-0.163669	-0.232877
UTP15	JHU01242.P013F09	-0.135754	-0.247517	-0.132568	-0.241935	-0.161871	-0.2207
VPS45	JHU01244.P013H04	-0.113822	-0.188581	-0.123173	-0.219758	-0.127698	-0.200913
WIPI2	JHU01245.P013E10	0.175682	0.1536	0.407098	0.739919	0.133094	0.144597
ZFP36	JHU01246.P013A03	0.0188672	0.136007	0.101253	0.152218	0.507194	1.09437
ZNF35	JHU01247.P013C04	-0.125885	-0.220248	-0.132568	-0.247984	-0.158273	-0.221461
ZNF35	JHU01247.P186A05	-0.100663	-0.213211	-0.112735	-0.184476	-0.143885	-0.187215
ZNF385D	JHU01248.P013F10	0.0517655	-0.119969	0.0970772	0.280242	-0.115108	-0.0974125
2018-03-05	JHU01249.P014A06	-0.133561	-0.250156	-0.150313	-0.284274	-0.169065	-0.239726
2018-03-05	JHU01249.P189B07	-0.134658	-0.250156	-0.149269	-0.272177	-0.169065	-0.239726
ZG16B	JHU01250.P014E02	-0.09518	-0.147238	-0.0793319	-0.0947581	-0.115108	-0.146119
ND	JHU01251.P014C06	-0.140141	-0.261591	-0.155531	-0.295362	-0.176257	-0.245053
ACTA2	JHU01251.P186A07	-0.130271	-0.245757	-0.14405	-0.268145	-0.163669	-0.230594
ANXA2	JHU01252.P014H04	15.6861	0.351519	0.457203	0.3125	1.49281	0.136986
APIP	JHU01253.P014C09	0.141687	0.255638	0.229645	0.402218	0.18705	0.0799087
APIP	JHU01253.P014D09	0.181165	0.413973	0.212944	0.33871	0.228417	0.133942
APIP	JHU01253.P014H02	0.152653	0.322491	0.153445	0.295363	0.156475	0.0197869
APOA1	JHU01254.P014B09	-0.125885	-0.234322	-0.141962	-0.278226	-0.161871	-0.227549
APOA1	JHU01254.P236A11	-0.124788	-0.244878	-0.147182	-0.279234	-0.167266	-0.232116
ARHGDIA	JHU01255.P014A11	-0.136851	-0.258072	-0.150313	-0.279234	-0.165468	-0.229833
ARMC8	JHU01256.P233F10	-0.134658	-0.254554	-0.137787	-0.252016	-0.160072	-0.227549
ASB3	JHU01257.P014E12	-0.121499	-0.227285	-0.126305	-0.21875	-0.158273	-0.216134
ASNS	JHU01258.P014B10	-0.00745135	-0.04344	-0.0334029	-0.141129	-0.0323741	-0.0799087
ATP5F1	JHU01259.P014F09	-0.126982	-0.231683	-0.145094	-0.267137	-0.160072	-0.225266
DPH6	JHU01260.P014F08	-0.120402	-0.222887	-0.0991649	-0.175403	-0.143885	-0.199391
B4GALT7	JHU01261.P014F11	-0.122595	-0.228165	-0.112735	-0.215726	-0.156475	-0.218417
BCL2L13	JHU01262.P014B12	0.312758	0.597819	0.533403	0.589718	1.10791	2.08676
BDH1	JHU01263.P014H10	-0.118209	-0.219368	-0.120042	-0.225806	-0.131295	-0.208524
BDH1	JHU01263.P236A02	-0.137948	-0.273026	-0.150313	-0.290323	-0.169065	-0.236682
BIRC5	JHU01264.P014A10	-0.0820207	-0.147238	-0.0511482	-0.129032	-0.0863309	-0.117199
BLVRA	JHU01265.P014H07	-0.0249971	-0.128765	-0.0730689	-0.131048	-0.0827338	-0.15449
BTF3	JHU01266.P014D11	-0.0228039	-0.0100136	0.0605428	0.0897177	-0.0197842	-0.0129376
ANAPC16	JHU01267.P014F02	-0.133561	-0.251035	-0.134656	-0.234879	-0.167266	-0.231355
ND	JHU01268.P014E03	-0.141236	-0.268628	-0.148225	-0.284274	-0.172662	-0.245053
C10orf35	JHU01268.P186A09	-0.0798275	-0.0671903	-0.065762	-0.0614919	-0.111511	-0.130898
SMAP	JHU01269.P014A08	-0.0118378	-0.108533	0.218163	0.188508	0.178058	0.33105
C11orf74	JHU01270.P014E04	-0.0370598	-0.0276064	-0.045929	-0.0756048	-0.106115	-0.125571
DTD2	JHU01271.P014A01	-0.128078	-0.233442	-0.143006	-0.284274	-0.165468	-0.229833
RSL24D1	JHU01272.P014G09	-0.137948	-0.253674	-0.128392	-0.237903	-0.158273	-0.199391
C1D	JHU01273.P014H05	-0.130271	-0.251035	-0.115866	-0.202621	-0.129496	-0.190259
C1D	JHU01273.P214A12	-0.133561	-0.271267	-0.150313	-0.280242	-0.167266	-0.238965
C21orf33	JHU01274.P014A09	0.072601	0.00581996	0.110647	0.148185	0.0899281	-0.00684932
CMSS1	JHU01275.P014G10	0.188841	0.548559	0.59499	1.17339	0.210432	0.395738
CANT1	JHU01276.P014H03	-0.10176	-0.139321	-0.0553236	0.00201613	-0.138489	-0.156012
CAP2	JHU01277.P014G08	2.34258	2.64562	1.13048	2.21573	4.90827	3.25799
ND	JHU01278.P014B02	0.117562	0.417492	0.0981211	0.227823	-0.00179856	0.0692542
CAV1	JHU01278.P235H09	-0.128078	-0.236081	-0.135699	-0.235887	-0.161871	-0.219939
CD58	JHU01279.P002A11	-0.121499	-0.230804	-0.127349	-0.258065	-0.143885	-0.219178
CD58	JHU01279.P014G07	-0.122595	-0.21585	-0.129436	-0.235887	-0.136691	-0.209285
COX7A2L	JHU01280.P014E07	-0.130271	-0.233442	-0.114823	-0.202621	-0.158273	-0.2207
CREB1	JHU01281.P014B01	0.00132151	-0.139321	-0.0835073	-0.132056	0.188849	0.134703
DDIT4	JHU01282.P014H12	0.110982	0.316333	0.222338	0.0917339	1.59892	0.0608828
EDN1	JHU01284.P014G04	0.89067	0.459715	0.281837	0.636089	0.18705	0.262557
CELA3A	JHU01285.P014E09	-0.125885	-0.225526	-0.122129	-0.200605	-0.158273	-0.210046
ERCC1	JHU01286.P014E10	-0.134658	-0.251915	-0.129436	-0.229839	-0.165468	-0.230594
EXO1	JHU01287.P014G11	-0.0502191	-0.0364028	-0.0386221	-0.0403226	-0.0539568	-0.112633
ND	JHU01288.P014D05	-0.00854796	0.0454038	-0.0521921	-0.0141129	-0.0881295	-0.0981735
EZH2	JHU01288.P186A08	-0.119305	-0.231683	-0.109603	-0.229839	-0.149281	-0.215373
FUZ	JHU01289.P014H08	-0.113822	-0.184183	-0.111691	-0.1875	-0.120504	-0.201674
FUZ	JHU01289.P236A03	-0.126982	-0.244878	-0.138831	-0.261089	-0.156475	-0.216895
FXYD5	JHU01290.P014A05	-0.132465	-0.251035	-0.152401	-0.288306	-0.163669	-0.229072
FXYD5	JHU01290.P014C05	-0.0918901	-0.16571	-0.110647	-0.184476	-0.151079	-0.193303
FXYD5	JHU01290.P017E02	-0.0282869	-0.0108932	0.026096	0.153226	-0.0521583	-0.0966514
FXYD5	JHU01290.P017G03	0.16033	0.25124	0.295407	0.540323	0.145683	0.0471842
FXYD5	JHU01290.P021B09	-0.0809241	-0.14196	-0.0970772	-0.196573	-0.129496	-0.170472
ND	JHU01291.P014D12	-0.143431	-0.274786	-0.155531	-0.294355	-0.17446	-0.246575
GMPPB	JHU01291.P176B10	-0.124788	-0.231683	-0.131524	-0.242944	-0.163669	-0.221461
GTF2A2	JHU01292.P014G12	-0.106146	-0.177145	-0.122129	-0.215726	-0.125899	-0.194064
HDAC11	JHU01293.P014G05	-0.0842139	-0.123487	-0.0365344	-0.0211694	0.0269784	0.160578
DNAAF5_frag	JHU01294.P014F05	-0.129175	-0.246637	-0.136743	-0.253024	-0.160072	-0.229833
HEBP1	JHU01295.P014D06	-0.134658	-0.26423	-0.149269	-0.282258	-0.169065	-0.234399
HEBP1	JHU01295.P235H12	-0.0107412	0.192304	-0.0480167	-0.0685484	-0.0755396	-0.0806697
HEXIM1	JHU01296.P014C12	-0.125885	-0.231683	-0.136743	-0.266129	-0.156475	-0.221461
HEXIM1	JHU01296.P227D10	0.277667	0.761432	0.469729	1.2621	0.593525	0.710807
ND	JHU01297.P014C07	-0.113822	-0.21497	-0.120042	-0.231855	-0.125899	-0.188737
ND	JHU01297.P176B09	-0.117112	-0.209692	-0.13048	-0.243952	-0.158273	-0.223744
HOXB13	JHU01297.P235H10	-0.135754	-0.268628	-0.148225	-0.280242	-0.167266	-0.239726
HVCN1	JHU01298.P234A07	-0.100663	-0.161312	-0.117954	-0.212702	-0.131295	-0.162861
ICA1	JHU01299.P014F06	-0.134658	-0.258072	-0.140919	-0.263105	-0.167266	-0.23516
IL1A	JHU01300.P014C01	0.011191	0.179109	-0.0187891	0.0110887	-0.00359712	0.0197869
IL24	JHU01301.P014A02	-0.129175	-0.232563	-0.143006	-0.27621	-0.167266	-0.233638
KIF2C	JHU01302.P014H11	-0.128078	-0.212331	-0.117954	-0.21371	-0.142086	-0.207002
KIF2C	JHU01302.P232H01	-0.111629	-0.197377	-0.131524	-0.24496	-0.106115	-0.171994
MAD2L1	JHU01303.P014D08	-0.10176	-0.186821	-0.11691	-0.226815	-0.142086	-0.190259
MEF2A	JHU01304.P014F03	0.191035	1.1775	0.332985	1.48185	0.785971	2.03653
MRPL40	JHU01305.P014D01	-0.0206106	0.17647	0.0949896	0.458669	0.0395683	0.225266
SMIM3	JHU01306.P014D03	-0.0918901	-0.185942	-0.10334	-0.175403	-0.143885	-0.194825
ND	JHU01307.P014F10	-0.134658	-0.251915	-0.138831	-0.251008	-0.167266	-0.232877
NIF3L1	JHU01308.P014A12	0.170199	-0.145478	-0.0615866	-0.123992	-0.0755396	-0.0882801
NABP1	JHU01309.P012F11	0.0736976	0.144803	0.248434	0.681452	0.163669	0.337139
ND	JHU01309.P014E06	-0.125885	-0.243119	-0.114823	-0.21371	-0.161871	-0.229833
NABP1	JHU01309.P186A10	0.105499	0.161516	-0.0490605	-0.0584677	0.0161871	0.0159817
OTUB2	JHU01310.P014A03	-0.131368	-0.258072	-0.148225	-0.283266	-0.169065	-0.239726
PBLD	JHU01311.P014D02	-0.0995664	-0.202655	-0.0845511	-0.179435	-0.124101	-0.175038
PDZK1	JHU01312.P014B11	-0.133561	-0.258072	-0.150313	-0.285282	-0.161871	-0.234399
PEX11A	JHU01313.P014G01	-0.133561	-0.251915	-0.120042	-0.209677	-0.158273	-0.223744
PHF6	JHU01314.P014D07	-0.121499	-0.228165	-0.137787	-0.25504	-0.161871	-0.222222
PPIA	JHU01315.P014H06	-0.0929868	-0.16571	-0.091858	-0.168347	-0.0845324	-0.173516
PRDX3	JHU01316.P014B08	0.16033	0.338324	0.303758	0.332661	0.226619	0.245053
PRPF19	JHU01317.P014C10	-0.0809241	-0.150756	-0.0939457	-0.166331	-0.131295	-0.185693
PSG4	JHU01318.P014A07	-0.133561	-0.254554	-0.150313	-0.282258	-0.167266	-0.233638
PSMA1	JHU01319.P014C08	-0.0326733	-0.0619124	-0.019833	-0.0927419	-0.0377698	-0.0745814
PTN	JHU01320.P014B07	-0.113822	-0.221127	-0.127349	-0.243952	-0.160072	-0.223744
PTS	JHU01321.P014E05	-0.0436394	-0.0364028	0.0970772	0.274194	-0.0773381	-0.0624049
RLN1	JHU01322.P014E08	-0.131368	-0.248396	-0.140919	-0.248992	-0.165468	-0.235921
ND	JHU01323.P014F07	0.739339	1.02532	0.556367	0.987903	1.82194	1.84551
SCP2	JHU01323.P186A11	-0.129175	-0.257193	-0.141962	-0.270161	-0.161871	-0.232116
SH3GLB1	JHU01325.P014E11	-0.0940834	-0.155154	-0.0981211	-0.174395	-0.131295	-0.197108
SLC25A6	JHU01326.P014C11	-0.117112	-0.233442	-0.129436	-0.25	-0.151079	-0.207002
SMAD5	JHU01327.P014B06	-0.142333	-0.275665	-0.155531	-0.297378	-0.17266	-0.247336
SNAP29	JHU01328.P014B05	-0.0776342	-0.101496	-0.122129	-0.228831	-0.0953237	-0.105784
SNX3	JHU01329.P014G06	-0.0765376	-0.0953388	-0.00313152	0.0201613	0.0215827	0.0943683
SPAG16	JHU01330.P014F04	-0.00745135	-0.104135	-0.039666	-0.0564516	-0.0773381	-0.125571
ND	JHU01331.P014B04	-0.142334	-0.268628	-0.156575	-0.294355	-0.176259	-0.242009
STX8	JHU01331.P186A06	-0.0940834	-0.100617	-0.0532359	-0.0252016	-0.109712	-0.0920852
SYF2	JHU01332.P002G07	-0.131368	-0.241359	-0.151357	-0.278226	-0.176259	-0.241248
SYF2	JHU01332.P003A03	-0.125885	-0.233442	-0.132568	-0.251008	-0.156475	-0.222983
SYF2	JHU01332.P014E01	-0.126982	-0.229924	-0.129436	-0.245968	-0.158273	-0.23516
SYF2	JHU01332.P014H01	-0.142334	-0.260711	-0.132568	-0.239919	-0.152878	-0.209285
TALDO1	JHU01333.P014A04	-0.140141	-0.254554	-0.146138	-0.283266	-0.160072	-0.231355
TBCB	JHU01334.P014H09	-0.0206106	0.0550799	0.0229645	0.0877016	-0.0323741	-0.0319635
ND	JHU01335.P014D04	-0.132465	-0.261591	-0.14405	-0.280242	-0.165468	-0.233638
TM9SF1	JHU01335.P235H11	-0.131368	-0.244878	-0.146138	-0.27621	-0.161871	-0.230594
TMBIM1	JHU01336.P014C04	-0.124788	-0.221127	-0.131524	-0.242944	-0.149281	-0.194825
TNFRSF9	JHU01338.P014D10	-0.128078	-0.236961	-0.13048	-0.252016	-0.163669	-0.230594
TPM3	JHU01339.P236A01	1.00252	1.34551	1.03549	1.48891	0.75	0.619482
TSPAN5	JHU01340.P014C03	-0.117112	-0.207053	-0.13048	-0.243952	-0.151079	-0.211568
UBE2I	JHU01341.P014F12	-0.123692	-0.232563	-0.123173	-0.225806	-0.156475	-0.215373
USP48_frag	JHU01342.P014G03	-0.130271	-0.227285	-0.134656	-0.253024	-0.156475	-0.227549
YIPF1	JHU01343.P014B03	-0.0940834	-0.131404	-0.10334	-0.197581	-0.129496	-0.175038
ZMAT5	JHU01344.P014C02	-0.0995664	-0.107654	-0.0699374	-0.0362903	-0.125899	-0.155251
AIG1	JHU01345.P015G09	-0.105049	-0.127886	-0.0521921	-0.0131048	-0.109712	-0.139269
ANKRD13C	JHU01346.P015D08	-0.112726	-0.21409	-0.124217	-0.233871	-0.133094	-0.167428
AP1M2	JHU01347.P015H01	0.00790116	0.0612374	0.104384	0.179435	0.0485612	0.0372907
APOBEC3G	JHU01349.P015C10	-0.0118378	-0.0557549	0.0793319	0.0927419	-0.0971223	-0.0814307
C16orf59	JHU01350.P015E06	-0.0809241	-0.155154	-0.0741127	-0.0846774	-0.120504	-0.152968
FAAP24	JHU01351.P015A04	-0.111629	-0.195618	-0.110647	-0.217742	-0.147482	-0.19102
C19orf48	JHU01352.P015E02	-0.131368	-0.249276	-0.138831	-0.243952	-0.158273	-0.219939
OARD1	JHU01354.P015E12	0.95208	1.85483	3.15971	2.04536	2.45683	1.59741
TOMM6	JHU01355.P015B04	-0.111629	-0.203535	-0.110647	-0.226815	-0.142086	-0.205479
TOMM6	JHU01355.P225D02	-0.133561	-0.258952	-0.139875	-0.248992	-0.169065	-0.234399
CCL3L1	JHU01356.P015B01	-0.128078	-0.223766	-0.145094	-0.278226	-0.149281	-0.2207
CD74	JHU01357.P015D05	-0.0721512	-0.170988	-0.0678497	-0.100806	-0.120504	-0.164384
CDC6	JHU01358.P015B12	-0.0765376	-0.1402	-0.0605428	-0.135081	-0.102518	-0.11035
ND	JHU01359.P015F09	-0.128078	-0.232563	-0.147182	-0.278226	-0.17446	-0.24277
CDCA4	JHU01359.P176C08	-0.137948	-0.266869	-0.151357	-0.28629	-0.170863	-0.24277
CHMP7	JHU01360.P015H02	-0.100663	-0.207053	-0.11691	-0.212702	-0.102518	-0.175038
CPSF3	JHU01361.P015H06	0.0846637	0.10346	0.163883	0.196573	0.232014	0.0631659
CUTC	JHU01362.P015E03	-0.10176	-0.173627	-0.0929019	-0.185484	-0.0791367	-0.165145
CYB5R1	JHU01363.P015C04	-0.0162242	-0.0038561	-0.0229645	-0.0725806	-0.0395683	0.0395738
CYB5R1	JHU01363.P015D03	-0.117112	-0.204414	-0.126305	-0.236895	-0.142086	-0.197108
BRINP1	JHU01364.P015H03	-0.103953	-0.16483	-0.085595	-0.147177	-0.0953237	-0.16895
EIF2B3	JHU01365.P015A05	-0.141236	-0.267748	-0.155531	-0.296371	-0.17446	-0.245053
FAM104A	JHU01366.P015G10	-0.0491224	-0.077746	0.0334029	0.0806452	-0.0431655	-0.0882801
FARS2	JHU01367.P015D07	-0.100663	-0.184183	-0.107516	-0.195565	-0.109712	-0.182648
FNTB	JHU01368.P015G04	0.0747942	0.20286	0.0803758	0.171371	0.028777	0.042618
ND	JHU01369.P015C01	-0.117112	-0.213211	-0.123173	-0.216734	-0.152878	-0.210046
FOXP1	JHU01369.P176C02	-0.14343	-0.280943	-0.155532	-0.294355	-0.17446	-0.245053
ND	JHU01370.P015C02	-0.121499	-0.221127	-0.124217	-0.226815	-0.152878	-0.202435
SRSF10	JHU01370.P236A04	-0.132465	-0.266869	-0.0542797	-0.133065	-0.172662	-0.240487
G6PC3	JHU01371.P015F05	-0.0929868	-0.128765	-0.0835073	-0.0917339	-0.118705	-0.165145
GAPVD1	JHU01372.P015B06	-0.141237	-0.271267	-0.156576	-0.297378	-0.17446	-0.245053
GATAD2A_frag	JHU01373.P015F12	-0.137948	-0.255433	-0.152401	-0.28629	-0.174459	-0.245053
GDPD5	JHU01374.P015H04	-0.00525813	-0.0381621	-0.0417537	-0.0877016	-0.0395683	-0.133181
GDPD5	JHU01375.P015B03	-0.0315767	-0.0856627	-0.0876827	-0.171371	-0.0755396	-0.135464
HEXIM2	JHU01376.P015C08	-0.124788	-0.243998	-0.133612	-0.257056	-0.165468	-0.219178
HEXIM2	JHU01376.P234B04	-0.0984698	-0.197377	-0.0720251	-0.169355	-0.136691	-0.166667
ND	JHU01377.P015G01	-0.0907935	-0.14108	-0.059499	-0.077621	-0.0683453	-0.139269
HEYL	JHU01377.P186B02	-0.129175	-0.250156	-0.127349	-0.24496	-0.161871	-0.209285
ND	JHU01378.P015E10	-0.139044	-0.26511	-0.145094	-0.285282	-0.170863	-0.243531
UBE2K	JHU01378.P176C05	-0.121499	-0.225526	-0.135699	-0.245968	-0.163669	-0.226027
HLA-DRB1	JHU01379.P015A09	-0.125885	-0.233442	-0.125261	-0.251008	-0.156475	-0.212329
HPD	JHU01380.P015B11	-0.00745135	0.0304499	0.0876827	-0.00403226	0.388489	0.128615
HSH2D	JHU01381.P015B09	-0.135754	-0.258072	-0.155532	-0.291331	-0.172662	-0.238204
HSPA5	JHU01382.P015G07	-0.119305	-0.222887	-0.126305	-0.229839	-0.151079	-0.203957
HSPA5	JHU01382.P236A08	0.0693112	0.108738	0.386221	0.305444	0.392086	0.715373
IFI30	JHU01383.P015A06	-0.141237	-0.268628	-0.153445	-0.290323	-0.174459	-0.245053
IGF2BP2	JHU01384.P015G02	-0.106146	-0.183303	-0.0887265	-0.106855	-0.131295	-0.181887
IGF2BP2	JHU01384.P236A07	-0.0918901	-0.157793	-0.107516	-0.185484	-0.158273	-0.221461
IGHG1	JHU01385.P015A12	-0.106146	-0.195618	-0.107516	-0.222782	-0.129496	-0.19863
IGHG1	JHU01386.P015B05	2.41715	1.02708	1.39562	0.792339	2.86871	1.15373
BC018749.1_frag	JHU01387.P015E05	-0.123692	-0.236081	-0.129436	-0.238911	-0.161871	-0.225266
ND	JHU01389.P015C05	-0.112726	-0.208813	-0.113779	-0.212702	-0.149281	-0.202435
ING4	JHU01390.P015A01	-0.100663	-0.183303	-0.109603	-0.221774	-0.107914	-0.186454
IQWD1	JHU01391.P015D09	0.0879535	0.132488	0.122129	0.260081	0.660072	1.07991
KIAA0368_frag	JHU01392.P234B02	-0.132465	-0.268628	-0.129436	-0.25504	-0.161871	-0.229072
UVSSA	JHU01393.P015D06	-0.139044	-0.257193	-0.156575	-0.297378	-0.172662	-0.241248
KIF6	JHU01394.P015F06	-0.113822	-0.211451	-0.120042	-0.208669	-0.154676	-0.202435
L2HGDH	JHU01395.P015B02	-0.0765376	-0.11645	-0.113779	-0.220766	-0.122302	-0.152207
SLCO4A1-AS1	JHU01396.P015E09	-0.137948	-0.245757	-0.150313	-0.285282	-0.170863	-0.238965
LOC100132167_frag	JHU01397.P015F01	-0.114919	-0.200016	-0.10334	-0.162298	-0.152878	-0.204718
ND	JHU01398.P015G05	0.0210605	0.169433	0.0636743	0.105847	0.0233813	0.0585997
SPATS2L	JHU01398.P176C09	-0.123692	-0.243998	-0.153445	-0.287298	-0.165468	-0.238965
RRN3P1	JHU01399.P015D02	-0.120402	-0.210572	-0.13048	-0.226815	-0.160072	-0.204718
METTL17	JHU01400.P015D01	-0.09518	-0.145478	-0.085595	-0.111895	-0.113309	-0.142314
ND	JHU01401.P015E11	0.918086	1.69209	2.46242	1.85988	2.06115	1.3828
GDE1	JHU01401.P186B01	0.0199638	0.406057	0.0949896	0.489919	0.338129	0.365297
ND	JHU01402.P015E04	-0.123692	-0.236961	-0.117954	-0.212702	-0.154676	-0.221461
MRPL2	JHU01402.P176C06	-0.0293835	0.125451	-0.0490605	-0.0120968	-0.111511	-0.0517504
MTAP_frag	JHU01403.P015A03	-0.0611851	-0.112932	-0.0636743	-0.13004	-0.0755396	-0.107306
MTAP_frag	JHU01403.P015G03	-0.128078	-0.236081	-0.113779	-0.208669	-0.152878	-0.210807
BC018766_frag	JHU01404.P015C03	-0.110532	-0.218489	-0.115866	-0.190524	-0.154676	-0.216895
NFATC2IP	JHU01405.P015C06	-0.136851	-0.271267	-0.156575	-0.294355	-0.17266	-0.24277
NOP14	JHU01406.P186A12	-0.133561	-0.266869	-0.146138	-0.274194	-0.165468	-0.240487
ND	JHU01407.P015C11	-0.142334	-0.265989	-0.1524	-0.290323	-0.176257	-0.24277
ODC1	JHU01407.P176C03	-0.126982	-0.24048	-0.146138	-0.274194	-0.160072	-0.221461
PCDHGC3	JHU01408.P015E01	-0.108339	-0.169229	-0.0960334	-0.142137	-0.122302	-0.193303
EIF3M	JHU01409.P015F02	-0.0600885	-0.114691	-0.0114823	-0.0362903	-0.0953237	-0.153729
PGS1	JHU01410.P015H11	-0.117112	-0.195618	-0.10334	-0.18246	-0.127698	-0.178843
PIM1	JHU01411.P233F02	-0.10176	-0.168349	-0.0887265	-0.141129	-0.109712	-0.15449
ND	JHU01412.P015H05	0.0802773	0.112257	0.0793319	0.0745968	0.0521583	-0.0258752
PLSCR1	JHU01412.P186B03	-0.0896969	-0.109413	-0.123173	-0.220766	-0.154676	-0.215373
POLE_frag	JHU01413.P015C07	-0.137948	-0.26423	-0.154489	-0.291331	-0.169065	-0.245053
ND	JHU01414.P015H07	-0.0842139	-0.14108	-0.0688935	-0.109879	-0.0989209	-0.145358
PRRG2	JHU01414.P186B04	0.240382	0.755274	0.592902	1.52218	0.564748	1.34399
ND	JHU01415.P015F08	-0.131368	-0.243998	-0.133612	-0.229839	-0.165468	-0.224505
RABL2B	JHU01415.P236A06	-0.110532	-0.222007	-0.10334	-0.212702	-0.142086	-0.193303
RBM4	JHU01416.P015F07	-0.121499	-0.218489	-0.10334	-0.179435	-0.154676	-0.224505
RBFOX2	JHU01417.P015E08	-0.075441	-0.100617	-0.102296	-0.111895	-0.133094	-0.164384
INTS9	JHU01418.P015F11	-0.124788	-0.222887	-0.108559	-0.188508	-0.152878	-0.210046
ND	JHU01419.P015B10	-0.143429	-0.273906	-0.155532	-0.295363	-0.172662	-0.244292
ND	JHU01419.P176C01	-0.141237	-0.281823	-0.156575	-0.298385	-0.176257	-0.248858
NELFE	JHU01419.P239B11	-0.142334	-0.273906	-0.154487	-0.289315	-0.17446	-0.247336
NELFE	JHU01419.P239C07	-0.129175	-0.243998	-0.140919	-0.241935	-0.172662	-0.232116
SAFB2	JHU01420.P015D11	0.649417	1.22588	2.28497	1.39113	2.08094	1.22527
SFT2D1	JHU01421.P015G12	-0.121499	-0.204414	-0.135699	-0.252016	-0.151079	-0.215373
SLC35B2	JHU01422.P015H09	-0.120402	-0.19122	-0.0939457	-0.13004	-0.134892	-0.194064
ND	JHU01423.P015F10	-0.0622817	-0.127006	0.0803758	0.134073	-0.0593525	-0.111111
ND	JHU01423.P176C07	-0.130271	-0.256313	-0.156575	-0.297379	-0.176257	-0.247336
SNRPA1	JHU01423.P230D03	-0.120402	-0.26423	-0.146138	-0.270161	-0.169065	-0.229833
SNX4	JHU01424.P236A05	0.0857603	0.194943	0.139875	0.243952	0.201439	0.229833
SORD	JHU01425.P015G11	-0.069958	-0.0381621	-0.00521921	0.0453629	-0.0341727	-0.0281583
STRA6	JHU01426.P015A10	-0.137948	-0.262471	-0.151356	-0.28629	-0.165468	-0.238204
STX10	JHU01427.P015H12	0.097823	0.32425	0.229645	0.518145	0.0611511	0.121005
SURF4	JHU01428.P015B07	-0.140141	-0.261591	-0.154489	-0.295363	-0.176257	-0.24277
SURF4	JHU01428.P208F07	-0.131368	-0.231683	-0.14405	-0.257056	-0.169065	-0.235921
ND	JHU01429.P015C12	-0.139044	-0.266869	-0.154489	-0.296371	-0.176257	-0.248858
TFDP2	JHU01430.P015F04	-0.0710546	-0.112932	0.152401	0.506048	-0.106115	-0.140791
TM9SF4	JHU01432.P015G06	-0.125885	-0.217609	-0.13048	-0.240927	-0.151079	-0.208524
TMED2	JHU01433.P015A11	-0.0282869	0.0603577	0.0375783	0.139113	-0.0539568	-0.0517504
TMLHE	JHU01434.P015A08	-0.0809241	-0.0988573	-0.0584551	-0.0977823	-0.111511	-0.0502283
TUBA1B	JHU01435.P015F03	-0.100663	-0.168349	-0.0782881	-0.112903	-0.104317	-0.174277
WDR70	JHU01436.P015D12	-0.142334	-0.259832	-0.151357	-0.284274	-0.170863	-0.240487
ZC3H15	JHU01437.P015E07	-0.0732478	-0.0865424	-0.0521921	-0.0322581	-0.129496	-0.144597
ZKSCAN3	JHU01438.P015A02	-0.0973732	-0.172747	-0.100209	-0.197581	-0.122302	-0.162861
ZNF32	JHU01439.P015H10	-0.130271	-0.246637	-0.122129	-0.22379	-0.145683	-0.210046
ZNF394	JHU01440.P015H08	-0.0743444	-0.105015	-0.0720251	-0.114919	-0.0971223	-0.136986
KJ903532	JHU01441.P016A02	-0.125885	-0.236081	-0.122129	-0.254032	-0.145683	-0.213851
ACAD11_frag	JHU01442.P016E05	-0.103953	-0.176266	-0.118998	-0.206653	-0.143885	-0.200152
ACTA1	JHU01443.P016D09	-0.137948	-0.250156	-0.155532	-0.296371	-0.172662	-0.243531
ADM	JHU01444.P016C12	-0.120402	-0.225526	-0.137787	-0.269153	-0.147482	-0.216895
ND	JHU01445.P016H07	-0.102856	-0.167469	-0.0908142	-0.155242	-0.0953237	-0.17656
ADRM1	JHU01445.P236C02	-0.0853105	-0.142839	-0.091858	-0.175403	-0.127698	-0.171233
AGTRAP	JHU01446.P016G06	-0.130271	-0.223766	-0.151357	-0.278226	-0.163669	-0.23516
AGTRAP	JHU01446.P189C02	0.127431	0.762311	0.439457	1.71976	0.0809353	0.378234
ANKRD1	JHU01447.P016H04	-0.117112	-0.206174	-0.117954	-0.204637	-0.124101	-0.196347
ANKRD1	JHU01447.P236C01	-0.10176	-0.152515	-0.0563674	-0.00100806	-0.133094	-0.179604
ANKS6_frag	JHU01448.P016G12	-0.0896969	-0.143719	-0.0908142	-0.160282	-0.0935252	-0.171233
ANKS6_frag	JHU01448.P016H12	-0.0973732	-0.142839	-0.0949896	-0.152218	-0.0683453	-0.151446
APOBEC3C	JHU01449.P016G01	-0.118209	-0.213211	-0.107516	-0.193548	-0.125899	-0.192542
APOBEC3C	JHU01449.P021E07	-0.0348665	-0.0346435	-0.0156576	-0.00907258	-0.0881295	-0.101979
APOBEC3C	JHU01449.P227D11	0.047379	0.187906	0.0125261	0.0887097	-0.0647482	-0.0913242
ARHGEF5	JHU01450.P016B04	-0.0886003	-0.178025	-0.0866388	-0.186492	-0.073741	-0.111111
ND	JHU01451.P016H03	-0.110532	-0.169229	-0.0553236	-0.126008	-0.073741	-0.107306
ATP1B3	JHU01451.P186B06	0.0100944	0.502817	0.236952	1.2752	0.00359712	0.319635
BANP	JHU01452.P016F11	-0.0370598	-0.099737	-0.00626305	0.0625	-0.00899281	-0.0783866
ND	JHU01453.P016G08	-0.132465	-0.232563	-0.14405	-0.269153	-0.165468	-0.229833
BCL7C	JHU01453.P189C04	0.15375	0.416612	0.143006	0.3125	0.217626	0.402588
MUL1	JHU01454.P016E04	-0.120402	-0.201775	-0.102296	-0.175403	-0.158273	-0.222222
NREP	JHU01455.P016C08	-0.133561	-0.252795	-0.152401	-0.284274	-0.167266	-0.232877
C6orf48	JHU01456.P016F10	-0.139044	-0.257193	-0.146138	-0.278226	-0.170863	-0.241248
C6orf48	JHU01456.P189B11	-0.133561	-0.249276	-0.143006	-0.268145	-0.172662	-0.240487
TMEM248	JHU01457.P234B08	-0.0732478	-0.0795052	-0.0835073	-0.123992	-0.0629496	-0.0388128
AIF1L	JHU01458.P016G05	-0.126982	-0.219368	-0.0647182	-0.196573	-0.127698	-0.196347
AIF1L	JHU01458.P189C01	-0.131368	-0.241359	-0.147182	-0.268145	-0.17446	-0.234399
AIF1L	JHU01458.P227A06	-0.128078	-0.236961	-0.132568	-0.253024	-0.158273	-0.218417
HAUS1	JHU01459.P016F03	-0.126982	-0.227285	-0.125261	-0.232863	-0.160072	-0.2207
HAUS1	JHU01459.P236B12	-0.108339	-0.187701	-0.113779	-0.206653	-0.140288	-0.17656
CD36	JHU01460.P016A11	-0.133561	-0.243998	-0.150313	-0.288306	-0.165468	-0.233638
CD36	JHU01460.P228E11	-0.130271	-0.243119	-0.143006	-0.261089	-0.163669	-0.224505
CDC16	JHU01461.P016G07	-0.140141	-0.247517	-0.150313	-0.278226	-0.169065	-0.237443
CDC16	JHU01461.P189C03	-0.107243	-0.16659	-0.114823	-0.178427	-0.151079	-0.196347
CDC25C	JHU01462.P016F07	-0.129175	-0.2396	-0.0939457	-0.230847	-0.156475	-0.222983
CDC25C	JHU01462.P227A04	-0.128078	-0.258952	-0.135699	-0.251008	-0.17446	-0.230594
CNN3	JHU01463.P016G11	-0.137948	-0.245757	-0.148225	-0.283266	-0.172662	-0.238965
ND	JHU01464.P016F09	0.0638282	0.22573	0.205637	0.680444	0.0413669	0.151446
CTSL	JHU01464.P233H07	-0.0995664	-0.146358	-0.0960334	-0.172379	-0.113309	-0.165145
CUX1	JHU01465.P016E07	-0.122595	-0.227285	-0.118998	-0.236895	-0.161871	-0.219939
DHRS1	JHU01466.P016E02	-0.120402	-0.200016	-0.112735	-0.185484	-0.133094	-0.20624
DMKN	JHU01467.P016E03	-0.0896969	-0.137562	-0.0720251	-0.0987903	-0.116906	-0.169711
DNAJC7	JHU01468.P016A04	-0.0809241	-0.146358	-0.0897704	-0.175403	-0.0701439	-0.118721
ND	JHU01469.P016F04	-0.119305	-0.21409	-0.100209	-0.162298	-0.152878	-0.200913
DNASE1L3	JHU01469.P186B05	-0.113822	-0.200016	-0.125261	-0.226815	-0.158273	-0.205479
DXO	JHU01470.P016H06	-0.134658	-0.246637	-0.118998	-0.205645	-0.154676	-0.226027
DXO	JHU01470.P227A07	-0.125885	-0.247517	-0.141962	-0.263105	-0.161871	-0.230594
EIF2A	JHU01471.P016D03	-0.122595	-0.222007	-0.143006	-0.270161	-0.163669	-0.219939
EIF2A	JHU01471.P176C04	-0.140141	-0.273906	-0.151357	-0.287298	-0.17446	-0.245053
ELK3	JHU01472.P016E09	-0.0688614	-0.203535	-0.0762004	-0.09375	-0.0989209	-0.13242
ERH	JHU01474.P016H11	-0.130271	-0.217609	-0.13048	-0.251008	-0.151079	-0.219939
ETS1	JHU01475.P016A06	-0.0491224	-0.0865424	0.0605428	-0.127016	0.0161871	-0.0601218
FAM189B	JHU01476.P016E06	-0.128078	-0.216729	-0.143006	-0.275202	-0.165468	-0.229833
FKBP9P1	JHU01477.P016D02	-0.100663	-0.18946	-0.104384	-0.185484	-0.158273	-0.200152
FLOT2	JHU01478.P016D08	-0.135754	-0.249276	-0.147182	-0.277218	-0.169065	-0.234399
FUBP1	JHU01479.P016A08	0.242575	0.364714	0.539666	0.542339	0.415468	0.675038
GGCX	JHU01480.P016B01	-0.110532	-0.211451	-0.139875	-0.273185	-0.151079	-0.209285
ND	JHU01481.P016H09	-0.142334	-0.26423	-0.153445	-0.283266	-0.174459	-0.238965
GINS1	JHU01481.P186B08	-0.105049	-0.207053	-0.10334	-0.184476	-0.131295	-0.175799
GNA12_frag	JHU01482.P016D12	-0.125885	-0.218489	-0.141962	-0.263105	-0.156475	-0.207002
GNB5	JHU01483.P233F11	-0.120402	-0.196498	-0.113779	-0.195565	-0.127698	-0.189498
HAT1_frag	JHU01484.P016D05	-0.107243	-0.218489	-0.134656	-0.252016	-0.151079	-0.221461
HNRNPLL	JHU01485.P016E11	-0.0633783	-0.11645	-0.0114823	0.0110887	-0.100719	-0.118721
HPGD	JHU01486.P016A03	-0.120402	-0.221127	-0.133612	-0.256048	-0.154676	-0.215373
IGHG1	JHU01487.P016B05	1.74712	0.725366	0.780793	0.315524	2.05755	0.814307
KPNA3	JHU01488.P016B09	-0.103953	-0.18946	-0.114823	-0.231855	-0.113309	-0.173516
LAMP1	JHU01489.P016A09	-0.118209	-0.207933	-0.136743	-0.265121	-0.151079	-0.208524
LMAN2	JHU01491.P016B06	-0.0853105	-0.109413	-0.0751566	-0.141129	-0.113309	-0.141553
IGIP	JHU01492.P016C05	-0.106146	-0.192979	-0.115866	-0.209677	-0.151079	-0.208524
MZB1	JHU01493.P016C07	-0.0820207	-0.0970981	-0.104384	-0.177419	-0.122302	-0.133942
MGST2	JHU01494.P016C10	-0.113822	-0.192979	-0.120042	-0.228831	-0.133094	-0.197869
MMAB	JHU01495.P016C04	0.0824705	0.187906	0.109603	0.140121	0.129496	0.126332
MPI	JHU01496.P016F08	-0.116016	-0.207053	0.0292276	-0.143145	-0.129496	-0.216895
MPI	JHU01496.P189B10	-0.112726	-0.198257	-0.124217	-0.228831	-0.156475	-0.208524
MRPS6	JHU01497.P016F01	-0.121499	-0.205294	-0.128392	-0.230847	-0.152878	-0.215373
MTRF1	JHU01498.P016C09	-0.130271	-0.247517	-0.138831	-0.258065	-0.165468	-0.234399
NSMCE1	JHU01499.P015D10	-0.137948	-0.251915	-0.154489	-0.29637	-0.174459	-0.248097
NSMCE1	JHU01499.P016D10	-0.122595	-0.21409	-0.125261	-0.229839	-0.154676	-0.221461
HAUS8	JHU01500.P016C02	0.424612	0.559114	0.412317	0.544355	0.607914	0.936073
RPRD1A	JHU01501.P016C01	-0.0984698	-0.184183	-0.065762	-0.114919	-0.0539568	-0.043379
PARL	JHU01502.P016G03	-0.10176	-0.144599	-0.0762004	-0.0927419	-0.0719424	-0.120244
PFDN1	JHU01503.P016B02	0.191035	0.363834	0.397704	0.502016	0.179856	0.249619
ND	JHU01504.P016H02	-0.128078	-0.2396	-0.0845511	-0.189516	-0.136691	-0.21309
PLEKHO1	JHU01505.P016E01	-0.0864071	-0.125247	-0.0668058	-0.0745968	-0.118705	-0.181887
RPS26P19_frag	JHU01506.P016B11	-0.120402	-0.223766	-0.132568	-0.254032	-0.143885	-0.203196
POLR2I	JHU01507.P016E12	-0.0929868	-0.148997	-0.0344468	-0.00302419	-0.0917266	-0.129376
PSMD12	JHU01508.P016D06	-0.124788	-0.229924	-0.138831	-0.257056	-0.160072	-0.219178
RAB24	JHU01509.P016C06	-0.044736	-0.0223286	0.00417537	0.00806452	0.0197842	-0.00761035
RARG	JHU01510.P016E08	-0.0721512	-0.192979	-0.0960334	-0.11996	-0.107914	-0.164384
RNF167	JHU01511.P016A01	-0.131368	-0.0733478	-0.151357	-0.229839	-0.167266	-0.145358
RPL26L1	JHU01512.P016F06	-0.134658	-0.247517	-0.149269	-0.282258	-0.167266	-0.241248
RPL26L1	JHU01512.P189B09	-0.125885	-0.241359	-0.139875	-0.25504	-0.167266	-0.233638
RPL31	JHU01513.P016B07	-0.135754	-0.254554	-0.143006	-0.275202	-0.165468	-0.224505
RPL31	JHU01513.P016B08	-0.131368	-0.251915	-0.133612	-0.268145	-0.167266	-0.219178
ND	JHU01514.P016F05	-0.111629	-0.202655	-0.118998	-0.206653	-0.147482	-0.202435
SCMH1	JHU01514.P189B08	-0.132465	-0.268628	-0.148225	-0.273185	-0.169065	-0.232877
SCRN2	JHU01515.P016H05	-0.09518	-0.149877	-0.0135699	-0.110887	0.0215827	-0.133181
EPT1_frag	JHU01516.P016E10	-0.122595	-0.216729	-0.121086	-0.215726	-0.156475	-0.213851
SLAMF1	JHU01517.P016B10	-0.0940834	-0.126126	-0.0605428	-0.0887097	-0.118705	-0.139269
SLC35B1	JHU01518.P016C03	-0.10176	-0.119089	-0.0845511	-0.0846774	-0.140288	-0.131659
SNX12	JHU01519.P016F12	-0.142334	-0.269508	-0.152401	-0.290323	-0.17446	-0.244292
ND	JHU01519.P176D01	-0.126982	-0.247517	-0.135699	-0.252016	-0.145683	-0.199391
STT3B	JHU01520.P016G04	-0.113822	-0.185942	-0.124217	-0.225806	-0.152878	-0.221461
STT3B	JHU01520.P189B12	-0.134658	-0.26335	-0.150313	-0.278226	-0.17266	-0.238965
SUB1	JHU01521.P016G10	0.185552	0.517771	0.413361	1.24698	0.147482	0.428463
ND	JHU01522.P016H10	-0.141237	-0.269508	-0.141962	-0.270161	-0.169065	-0.244292
ND	JHU01522.P189C05	-0.132465	-0.23872	-0.153445	-0.278226	-0.172662	-0.239726
TBCC	JHU01523.P016D11	-0.114919	-0.205294	-0.124217	-0.229839	-0.152878	-0.207763
TBCC	JHU01523.P227A03	-0.139044	-0.273906	-0.155532	-0.28629	1.27338	-0.227549
ND	JHU01524.P016D01	-0.124788	-0.233442	-0.139875	-0.259073	-0.165468	-0.224505
TFDP1	JHU01524.P176C12	-0.0940834	-0.134043	-0.0824635	-0.135081	-0.133094	-0.169711
TFG	JHU01525.P016A12	9.53304	12.7712	9.92693	12.2218	18.9856	14.6796
TMEM39A	JHU01526.P016D07	-0.124788	-0.217609	-0.137787	-0.256048	-0.160072	-0.209285
TMEM59	JHU01527.P016B12	-0.131368	-0.243119	-0.132568	-0.266129	-0.160072	-0.219178
TNIP1	JHU01528.P016D04	-0.116016	-0.203535	-0.124217	-0.235887	-0.122302	-0.147641
ND	JHU01529.P016H08	-0.139043	-0.255433	-0.155531	-0.288306	-0.174459	-0.242009
TRIM47	JHU01529.P186B07	-0.125885	-0.228165	-0.143006	-0.260081	-0.154676	-0.222222
TSR2	JHU01530.P016B03	1.15605	2.31752	1.33925	1.59073	0.323741	0.418569
UBE2A	JHU01531.P016H01	-0.102856	-0.0636717	-0.126305	-0.225806	-0.138489	-0.202435
VCAM1	JHU01532.P236A12	-0.135754	-0.266869	-0.1524	-0.290323	-0.167266	-0.229072
WDR33	JHU01533.P016G02	-0.100663	-0.174506	-0.0313152	-0.120968	-0.0647482	-0.162861
WDR33	JHU01533.P227A05	-0.141237	-0.277425	-0.156575	-0.292339	-0.176259	-0.246575
ND	JHU01534.P016A07	-0.142334	-0.26335	-0.152401	-0.295363	-0.176259	-0.244292
DPH7	JHU01534.P176C10	-0.119305	-0.203535	-0.132568	-0.240927	-0.156475	-0.201674
ZNF266_frag	JHU01535.P016A05	-0.0984698	-0.112932	-0.124217	-0.22379	-0.109712	-0.0494673
ZNF331	JHU01536.P016C11	-0.0151276	0.179989	-0.0114823	0.0604839	-0.0773381	0.156012
AGK	JHU01538.P017A09	-0.0875037	-0.14108	-0.102296	-0.198589	-0.116906	-0.170472
ND	JHU01539.P017B06	-0.135754	-0.251035	-0.150313	-0.284274	-0.158273	-0.228311
AGPAT2	JHU01539.P176D03	-0.133561	-0.261591	-0.143006	-0.263105	-0.165468	-0.234399
AIF1	JHU01540.P017H09	-0.00635474	0.0603577	0.0782881	0.0846774	0.127698	0.126332
AIF1	JHU01540.P018C09	-0.122595	-0.243998	-0.137787	-0.259073	-0.163669	-0.223744
AIM2	JHU01541.P017G11	-0.0578953	-0.0566346	-0.0574113	-0.0856855	-0.0809353	-0.137747
AREG	JHU01542.P017F10	-0.0337699	-0.00649502	-0.0240084	0.00504032	-0.0917266	-0.178082
ARF1	JHU01543.P017C06	-0.137948	-0.260711	-0.143006	-0.272177	-0.156475	-0.232116
ATG3	JHU01544.P017C01	-0.0875037	-0.135802	0.0699374	-0.0796371	-0.136691	-0.13242
ATP13A1	JHU01545.P017C02	-0.135754	-0.249276	-0.146138	-0.275202	-0.172662	-0.240487
ATP6AP2	JHU01546.P017C10	0.0309299	0.164155	-0.00104384	0.0534274	-0.0341727	-0.0395738
BAMBI	JHU01547.P017G04	-0.108339	-0.182423	-0.127349	-0.237903	-0.154676	-0.226788
BET1	JHU01548.P017H11	-0.132465	-0.237841	-0.140919	-0.260081	-0.161871	-0.225266
BNIP3	JHU01549.P017A03	-0.103953	-0.186821	-0.10334	-0.209677	-0.106115	-0.1621
IFT46	JHU01550.P017H07	0.0298333	0.000542111	0.0501044	0.0342742	0.00539568	-0.0487062
ATG101	JHU01551.P017B08	-0.114919	-0.222887	-0.122129	-0.241935	-0.136691	-0.207002
JKAMP	JHU01552.P017E09	-0.102856	-0.171868	-0.102296	-0.174395	-0.131295	-0.194064
C1orf21	JHU01553.P017A01	-0.129175	-0.249276	-0.14405	-0.283266	-0.167266	-0.229072
FAM163A	JHU01554.P233F12	-0.140141	-0.280943	-0.154487	-0.297378	-0.17446	-0.247336
TMEM230	JHU01556.P017G09	-0.0721512	-0.087422	-0.0688935	-0.0675403	-0.0773381	-0.042618
SPATC1L	JHU01557.P017F01	-0.110532	-0.192979	-0.112735	-0.199597	-0.143885	-0.209285
SPATC1L	JHU01557.P199E12	-0.129175	-0.243119	-0.137787	-0.246976	-0.170863	-0.234399
BRK1	JHU01558.P017H05	0.324821	0.798377	0.502088	0.887097	0.411871	0.625571
CCDC28A_frag	JHU01559.P017E06	-0.019514	-0.0689495	-0.0313152	-0.0544355	0	-0.14003
CD47	JHU01560.P017H03	-0.109436	-0.182423	-0.105428	-0.181452	-0.127698	-0.187976
CD7	JHU01561.P017B02	-0.0776342	-0.130524	-0.0866388	-0.193548	-0.127698	-0.181887
CENPJ_frag	JHU01562.P017D06	-0.102856	-0.170988	-0.108559	-0.173387	-0.149281	-0.181126
CNTFR	JHU01563.P236C03	-0.102856	-0.19034	-0.115866	-0.199597	-0.149281	-0.189498
COIL	JHU01564.P017D10	0.00132151	0.049802	0.113779	0.292339	0.0107914	0.0616438
CPA3	JHU01565.P017C12	-0.130271	-0.252795	-0.146138	-0.279234	-0.158273	-0.232877
CPA3	JHU01565.P227A09	-0.133561	-0.252795	-0.132568	-0.256048	-0.163669	-0.219178
CST1	JHU01566.P017F07	-0.124788	-0.223766	-0.128392	-0.232863	-0.156475	-0.222222
CXXC5	JHU01567.P017C08	-0.128078	-0.233442	-0.148225	-0.283266	-0.165468	-0.238204
CYP39A1	JHU01568.P017C11	-0.132465	-0.250156	-0.146138	-0.279234	-0.169065	-0.23516
DEDD	JHU01569.P017H04	-0.119305	-0.207933	-0.132568	-0.235887	-0.156475	-0.225266
DEDD	JHU01569.P176H07	-0.125885	-0.211451	-0.140919	-0.246976	-0.163669	-0.225266
DEDD	JHU01569.P176H08	-0.0589919	-0.0249675	-0.0605428	-0.00604839	-0.0719424	0.0167428
DHRS12	JHU01570.P017E01	-0.0864071	-0.148997	-0.0762004	-0.134073	-0.116906	-0.177321
DHRS12	JHU01570.P228E12	-0.125885	-0.232563	-0.145094	-0.264113	-0.163669	-0.222222
DRG1	JHU01571.P017G05	-0.0567987	-0.11733	-0.0626305	-0.0645161	-0.057554	-0.140791
EIF4EBP3	JHU01572.P017D05	0.368685	0.946156	0.483299	0.950605	0.51259	1.14764
EIF4H	JHU01573.P017E07	0.0616349	0.174711	0.182672	0.366935	0.0215827	0.106545
F3	JHU01574.P017F11	-0.0513157	-0.0566346	-0.0563674	-0.0504032	-0.0773381	-0.123288
F3	JHU01574.P022A01	-0.0578953	-0.131404	-0.0490605	-0.134073	-0.0917266	-0.14688
FBXL18	JHU01575.P017E08	-0.121499	-0.219368	-0.118998	-0.211694	-0.147482	-0.21309
FBXO31	JHU01576.P017G01	0.00241812	0.0313296	0.0542797	-0.00403226	0.0359712	-0.0608828
FDPS	JHU01577.P017E03	0.199808	0.355038	0.30167	0.637097	0.127698	0.0273973
FDPS	JHU01577.P228F01	0.177875	0.509854	0.255741	0.715726	0.192446	0.165906
FHL2	JHU01578.P017C05	-0.103953	-0.162192	-0.0949896	-0.121976	-0.151079	-0.165145
MAGOHB	JHU01579.P016A10	-0.126982	-0.245757	-0.131524	-0.272177	-0.161871	-0.224505
MAGOHB	JHU01579.P017G10	-0.0337699	-0.01881	-0.0313152	-0.0584677	-0.0557554	-0.0958904
BC009297.1_frag	JHU01580.P017D02	-0.125885	-0.232563	-0.133612	-0.25	-0.163669	-0.226788
GADD45A	JHU01581.P017B04	-0.0776342	-0.154275	-0.019833	-0.138105	-0.0899281	-0.16895
GHITM	JHU01582.P017C09	-0.132465	-0.241359	-0.135699	-0.233871	-0.163669	-0.229833
GLUL	JHU01583.P017C04	1.02994	1.13968	0.902923	1.35383	0.53777	0.78691
GLYAT	JHU01584.P017G08	-0.0984698	-0.177145	-0.115866	-0.206653	-0.125899	-0.191781
GLYAT	JHU01584.P021B03	-0.134658	-0.252795	-0.149269	-0.282258	-0.172662	-0.235921
HBG1	JHU01585.P017F09	0.350043	0.763191	0.477035	0.883065	0.160072	0.229072
HBG2	JHU01586.P017D12	0.328111	0.973425	0.559499	0.872984	0.206835	0.36758
HIST1H2BN	JHU01587.P017D09	-0.122595	-0.232563	-0.140919	-0.253024	-0.161871	-0.222983
HLA-DRB5	JHU01588.P017A02	-0.107243	-0.169229	-0.110647	-0.21875	-0.143885	-0.200152
HRSP12	JHU01589.P017A12	-0.143431	-0.271267	-0.152401	-0.285282	-0.170863	-0.245814
IL32	JHU01590.P017F03	0.21516	0.37351	0.302714	0.467742	0.293165	0.242009
INTS4	JHU01591.P017B03	-0.125885	-0.228165	-0.135699	-0.266129	-0.158273	-0.215373
ISG15	JHU01592.P017F06	0.578137	1.50561	0.220251	0.429435	0.393885	0.866819
ITGB3BP	JHU01593.P017A05	-0.134658	-0.261591	-0.147182	-0.27621	-0.167266	-0.239726
ITGB3BP	JHU01593.P017B05	-0.0962766	-0.172747	-0.101253	-0.212702	-0.125899	-0.175038
ITGB3BP	JHU01593.P227A08	-0.14343	-0.275665	-0.151357	-0.293347	-0.172662	-0.241248
LOC105372481_frag	JHU01594.P017C03	0.109886	0.317213	0.548017	0.948589	0.31295	0.474886
MCC	JHU01595.P017C07	-0.0414462	-0.0126525	-0.0532359	-0.109879	-0.0881295	-0.113394
MCM7	JHU01596.P017D03	-0.00196831	0.0251721	0.0281837	0.0393145	-0.0359712	-0.0388128
MDK	JHU01597.P017E04	-0.0480258	-0.0803849	0.0125261	0.170363	-0.0989209	-0.145358
ND	JHU01598.P017E12	0.00790116	0.0999416	0.026096	0.046371	-0.057554	-0.0920852
MYL2	JHU01598.P232G11	-0.105049	-0.169229	-0.125261	-0.214718	-0.138489	-0.194825
ND	JHU01599.P017H12	0.407066	1.02884	0.312109	0.622984	0.413669	0.599696
MYLPF	JHU01599.P176D05	-0.114919	-0.207053	-0.145094	-0.248992	-0.176259	-0.233638
MYLPF	JHU01599.P234B09	-0.129175	-0.256313	-0.147182	-0.274194	-0.169065	-0.238965
NDUFB6	JHU01600.P017A11	-0.112726	-0.212331	-0.115866	-0.231855	-0.140288	-0.192542
NECAP2	JHU01601.P017G07	0.898347	1.64019	1.63048	3.30242	0.872302	1.97489
NOSIP	JHU01602.P017G02	-0.0403496	-0.0276064	0.039666	0.0977823	0.0377698	0.087519
PARVA	JHU01603.P017E11	0.0758908	-0.170108	0.0313152	0.0604839	-0.0917266	-0.0722983
PDIA3	JHU01604.P017F05	0.471766	0.409575	0.0730689	0.200605	0.332734	0.464992
PI3	JHU01605.P017B09	-0.0578953	-0.122608	-0.102296	-0.214718	-0.0539568	-0.146119
PSMC4	JHU01606.P017F08	-0.0776342	-0.111172	0	-0.0625	-0.0665468	-0.123288
PWP2	JHU01607.P017G06	-0.0896969	-0.144599	-0.122129	-0.226815	-0.104317	-0.173516
REPS1	JHU01608.P017D07	0.195421	0.425409	0.25261	0.575605	0.895683	1.30441
RFC4	JHU01609.P017E05	-0.0929868	-0.170108	-0.0939457	-0.172379	-0.127698	-0.178843
RNF111_frag	JHU01610.P017H08	-0.0995664	-0.155154	-0.106472	-0.173387	-0.122302	-0.163623
RPS16	JHU01611.P017A04	-0.136851	-0.26335	-0.148225	-0.285282	-0.170863	-0.242009
RSRC1	JHU01612.P017A10	-0.100663	-0.193859	-0.120042	-0.24496	-0.136691	-0.19863
S100A4	JHU01613.P017F12	0.0122876	0.0665152	0.0897704	0.208669	-0.00899281	-0.0692542
SETDB1	JHU01614.P176D04	-0.131368	-0.245757	-0.135699	-0.237903	-0.169065	-0.238204
SETMAR	JHU01615.P017B07	-0.139044	-0.262471	-0.148225	-0.280242	-0.163669	-0.226027
SH3BP5	JHU01616.P017F04	-0.106146	-0.196498	-0.104384	-0.18246	-0.118705	-0.0958904
SH3GLB2	JHU01617.P017A07	-0.137948	-0.26511	-0.146138	-0.283266	-0.167266	-0.23516
SH3GLB2	JHU01617.P233H06	0.895057	1.87066	0.817328	1.54536	0.818345	1.66667
SKP1	JHU01618.P017H01	0.414743	1.31033	0.933194	1.40827	0.532374	0.261796
ND	JHU01619.P017H02	0.851193	2.45034	0.925887	1.91935	0.552158	0.223744
ND	JHU01619.P189C06	-0.132465	-0.243119	-0.147182	-0.278226	-0.169065	-0.244292
SOCS2	JHU01620.P017E10	-0.102856	-0.182423	-0.0897704	-0.143145	-0.142086	-0.184932
SULT1B1	JHU01621.P017B12	0.314951	0.700737	0.454071	0.55746	0.160072	0.372146
TAF11	JHU01622.P017B01	-0.129175	-0.242239	-0.14405	-0.278226	-0.163669	-0.231355
TAGLN	JHU01623.P017D11	-0.135754	-0.251915	-0.141962	-0.259073	-0.167266	-0.23516
TBRG4	JHU01624.P017D04	0.107692	0.308417	0.0981211	0.172379	0.106115	0.253425
TCAP	JHU01625.P017B10	-0.000871704	-0.00649502	-0.0386221	-0.118952	0.0251799	-0.04414
TCAP	JHU01625.P026A12	0.0495723	-0.0293657	0.191023	0.193548	0.160072	0.143836
TMEM129	JHU01626.P017F02	-0.000871704	0.0366074	0.0490605	0.186492	-0.0485612	-0.085997
TRAPPC2L_frag	JHU01627.P017D08	-0.130271	-0.241359	-0.143006	-0.267137	-0.161871	-0.234399
TUSC3	JHU01628.P017B11	-0.130271	-0.243998	-0.149269	-0.279234	-0.165468	-0.232877
UCHL5	JHU01629.P017D01	-0.120402	-0.233442	-0.138831	-0.252016	-0.158273	-0.225266
WDR77	JHU01630.P017H06	-0.0743444	-0.0759867	-0.0365344	-0.0685484	-0.0521583	-0.0958904
EU794580.1_frag	JHU01631.P017H10	-0.124788	-0.207933	-0.14405	-0.266129	-0.156475	-0.2207
KJ903487_frag	JHU01632.P017A08	-0.0535089	-0.118209	-0.0114823	-0.11996	-0.0395683	-0.119482
ACO2	JHU01633.P018B05	-0.0173208	0.133368	0.0344468	0.172379	-0.0179856	0.103501
ND	JHU01633.P176D08	-0.142334	-0.266869	-0.156575	-0.295363	-0.176257	-0.248858
ACO2	JHU01633.P176D09	-0.10176	-0.178025	-0.117954	-0.19254	-0.147482	-0.203196
ADIPOR1	JHU01634.P018F12	-0.109436	-0.216729	-0.11691	-0.206653	-0.145683	-0.194825
AFP	JHU01635.P018G08	-0.134658	-0.256313	-0.137787	-0.254032	-0.160072	-0.235921
AFP	JHU01635.P227E01	-0.10176	-0.172747	-0.102296	-0.19254	-0.127698	-0.182648
ARL6IP6	JHU01636.P018G05	-0.123692	-0.216729	-0.105428	-0.179435	-0.142086	-0.194064
ATAD2_frag	JHU01637.P018C02	-0.136851	-0.259832	-0.143006	-0.273185	-0.170863	-0.23516
BBS4	JHU01638.P018A03	-0.141237	-0.282701	-0.1524	-0.290323	-0.176259	-0.248097
BEST3_frag	JHU01639.P018H11	-0.0370598	-0.0144118	-0.039666	-0.0715726	-0.0557554	-0.0989346
C11orf16	JHU01640.P018D08	0.238189	0.709533	0.322547	0.643145	0.365108	0.525114
C14orf79	JHU01641.P018F10	-0.100663	-0.172747	-0.0929019	-0.162298	-0.149281	-0.215373
C16orf78	JHU01642.P018H05	-0.14014	-0.266869	-0.139875	-0.267137	-0.163669	-0.223744
C19orf47	JHU01643.P018E06	-0.136851	-0.257193	-0.139875	-0.258065	-0.165468	-0.236682
C19orf47	JHU01643.P235B01	-0.113822	-0.228165	-0.127349	-0.24496	-0.142086	-0.210807
C1orf87	JHU01644.P018B07	-0.134658	-0.258952	-0.143006	-0.27621	-0.163669	-0.232116
LINC00846	JHU01645.P018B10	-0.113822	-0.218489	-0.127349	-0.252016	-0.149281	-0.200913
FANCD2OS	JHU01646.P018A11	-0.126982	-0.243998	-0.14405	-0.27621	-0.158273	-0.225266
TMEM217	JHU01647.P018B06	-0.114919	-0.210572	-0.115866	-0.233871	-0.140288	-0.197108
CA1	JHU01648.P018G09	-0.075441	-0.134043	-0.045929	-0.121976	-0.0863309	-0.151446
ALX1	JHU01649.P018C01	-0.0249971	-0.0759867	-0.0302714	0.00201613	-0.0899281	-0.115677
KJ903277	JHU01650.P018H06	-0.111629	-0.110293	-0.124217	-0.159274	-0.145683	-0.116438
CCDC93	JHU01651.P018C03	-0.136851	-0.262471	-0.146138	-0.282258	-0.170863	-0.240487
CD247	JHU01652.P018F09	-0.0918901	-0.155154	-0.0615866	-0.0987903	-0.100719	-0.121005
CD59	JHU01653.P018E12	-0.0907935	-0.159553	-0.0782881	-0.110887	-0.113309	-0.174277
CDCA7	JHU01654.P018G07	-0.128078	-0.235202	-0.134656	-0.25	-0.160072	-0.229072
CETP	JHU01655.P018F07	-0.0743444	-0.156914	-0.0929019	-0.173387	-0.134892	-0.179604
CGRRF1	JHU01656.P018A01	0.126335	0.331287	0.136743	0.15121	0.17446	0.133942
DUSP18	JHU01657.P018C06	-0.0732478	-0.100617	-0.0876827	-0.15121	-0.111511	-0.148402
EIF4E	JHU01658.P018F01	-0.100663	-0.159553	-0.0970772	-0.155242	-0.151079	-0.194825
ELL2	JHU01659.P018D04	-0.132465	-0.245757	-0.146138	-0.28125	-0.160072	-0.233638
F13A1	JHU01660.P018H09	-0.000871704	-0.0126525	0.039666	0.0201613	0.0359712	-0.0327245
FCAR	JHU01661.P018D07	-0.122595	-0.229924	-0.138831	-0.256048	-0.158273	-0.223744
FGF7	JHU01662.P018E01	-0.0458326	-0.0926999	-0.0490605	-0.0604839	-0.0719424	-0.113394
FHL5	JHU01663.P018A05	-0.0589919	-0.0487178	-0.0281837	-0.0614919	-0.0845324	-0.0898021
FIGF	JHU01664.P018G06	-0.0469292	-0.04344	-0.00313152	-0.00100806	0.0125899	-0.0624049
FKBP11	JHU01665.P018D10	-0.119305	-0.218489	-0.135699	-0.261089	-0.156475	-0.202435
ND	JHU01666.P018F06	-0.137948	-0.26335	-0.153445	-0.296371	-0.174459	-0.242009
FOLH1	JHU01666.P176E01	-0.0589919	-0.0320046	0.0177453	0.253024	0.00899281	0.108828
FOLH1	JHU01666.P176F01	0.137301	0.312815	0.0991649	0.355847	0.100719	0.0700152
FOLH1	JHU01666.P233B12	-0.124788	-0.226405	-0.138831	-0.262097	-0.152878	-0.20624
GPD1L	JHU01668.P018A04	-0.100663	-0.207053	-0.106472	-0.226815	-0.100719	-0.164384
GRAP2	JHU01669.P018H08	-0.00416153	0.0656356	0.065762	0.149194	-0.0485612	-0.0890411
GZMM	JHU01670.P018E09	-0.0206106	0.146563	-0.0240084	0.0211694	-0.0845324	0.0928463
HADHB	JHU01671.P018G12	-0.0809241	-0.142839	-0.100209	-0.175403	-0.100719	-0.177321
HADHB	JHU01671.P018H12	-0.00196831	0.870507	0.00104384	0.609879	0.0107914	0.80898
HBZ	JHU01672.P018A10	-0.124788	-0.237841	-0.136743	-0.272177	-0.158273	-0.226788
HBZ	JHU01672.P236C04	-0.122595	-0.23872	-0.140919	-0.260081	-0.167266	-0.226788
HSD17B12	JHU01673.P018H01	-0.116016	-0.211451	-0.11691	-0.206653	-0.140288	-0.19102
ICOS	JHU01674.P018C11	-0.0557021	-0.126126	-0.0929019	-0.177419	-0.109712	-0.171233
IDH3A	JHU01675.P018D12	0.0232537	0.0629966	-0.00835073	-0.0635081	0.0215827	0.0783866
IDO1	JHU01676.P018A09	-0.108339	-0.221127	-0.132568	-0.256048	-0.131295	-0.208524
PUM3	JHU01677.P018H04	-0.0469292	-0.0839034	-0.0511482	-0.0877016	-0.0125899	-0.137747
KIR3DL1	JHU01678.P018D11	-0.132465	-0.252795	-0.143006	-0.272177	-0.160072	-0.224505
KIR3DL1	JHU01678.P235B09	-0.118209	-0.220248	-0.127349	-0.211694	-0.145683	-0.207002
KLHDC4	JHU01679.P018F02	-0.136851	-0.258952	-0.133612	-0.280242	-0.167266	-0.238965
ND	JHU01680.P018B03	-0.14343	-0.273906	-0.156576	-0.296371	-0.172662	-0.242009
KLK11	JHU01680.P176D07	-0.121499	-0.225526	-0.133612	-0.254032	-0.169065	-0.229072
KRR1	JHU01681.P018D03	-0.135754	-0.259832	-0.140919	-0.271169	-0.163669	-0.240487
KRR1	JHU01681.P227D12	-0.114919	-0.218489	-0.121086	-0.217742	-0.167266	-0.222983
LHFPL5	JHU01682.P018F05	-0.0524123	-0.105015	-0.0803758	-0.120968	-0.104317	-0.141553
LILRA3	JHU01683.P018E11	-0.114919	-0.196498	-0.0991649	-0.174395	-0.133094	-0.181887
RP11-58H20.3_frag	JHU01684.P018B11	-0.134658	-0.26335	-0.148225	-0.287298	-0.165468	-0.238965
LRRC17	JHU01685.P018C10	-0.123692	-0.234322	-0.131524	-0.261089	-0.154676	-0.222222
MEF2BNB	JHU01686.P018D01	0.0144808	-0.0522364	0	0.0201613	-0.0467626	-0.106545
MEIS3	JHU01687.P018G04	-0.0622817	-0.102376	-0.091858	-0.160282	-0.104317	-0.159817
KJ901232_frag	JHU01688.P018C07	-0.108339	-0.251915	-0.134656	-0.263105	-0.149281	-0.229833
NIFK	JHU01689.P018G03	-0.133561	-0.249276	-0.137787	-0.257056	-0.158273	-0.225266
ND	JHU01690.P176D11	-0.139044	-0.265989	-0.152401	-0.282258	-0.170863	-0.245053
MRPS21	JHU01691.P018C12	-0.132465	-0.242239	-0.133612	-0.263105	-0.167266	-0.238204
MTAP	JHU01692.P018H02	-0.0425428	0.00142175	0.00626305	0.0403226	-0.0485612	-0.0547945
MYL7	JHU01693.P018E07	-0.110532	-0.223766	-0.124217	-0.226815	-0.151079	-0.216895
NOTCH2NL	JHU01694.P018D02	0.0583451	0.3005	0.246347	0.441532	0.0881295	0.167428
NTS	JHU01695.P018B02	-0.139044	-0.269508	-0.152401	-0.288306	-0.169065	-0.240487
NUSAP1	JHU01696.P018E02	-0.137948	-0.261591	-0.133612	-0.248992	-0.160072	-0.234399
PDLIM3	JHU01697.P018F08	-0.106146	-0.177145	-0.0897704	-0.167339	-0.142086	-0.180365
PIGF	JHU01698.P018D06	-0.130271	-0.244878	-0.145094	-0.278226	-0.165468	-0.227549
PMFBP1	JHU01699.P018C04	-0.140141	-0.268628	-0.151357	-0.283266	-0.167266	-0.237443
PPIL2	JHU01700.P018H03	-0.108339	-0.192979	-0.100209	-0.173387	-0.127698	-0.171994
PPP3R1	JHU01701.P018B09	-0.102856	-0.192099	-0.132568	-0.259073	-0.136691	-0.205479
PRELID2	JHU01702.P018A12	-0.114919	-0.236081	-0.112735	-0.238911	-0.138489	-0.187976
ND	JHU01704.P018H10	-0.0842139	-0.168349	-0.11691	-0.220766	-0.104317	-0.175038
RNF32	JHU01704.P186B09	-0.102856	-0.144599	-0.109603	-0.15625	-0.138489	-0.157534
KJ900890	JHU01705.P018G10	-0.0557021	-0.112052	-0.0720251	-0.149194	-0.0557554	-0.121005
RPS21	JHU01706.P018E10	-0.0546055	-0.115571	-0.0605428	-0.115927	-0.057554	-0.169711
RWDD3	JHU01707.P018G01	-0.135754	-0.26423	-0.133612	-0.25504	-0.161871	-0.225266
RWDD3	JHU01707.P236C05	-0.135754	-0.259832	-0.134656	-0.253024	-0.169065	-0.240487
SLAMF7	JHU01709.P018E08	-0.111629	-0.216729	-0.13048	-0.219758	-0.147482	-0.200913
SLC1A6	JHU01710.P018A06	-0.135754	-0.252795	-0.139875	-0.271169	-0.163669	-0.219178
ND	JHU01711.P176D06	-0.106146	-0.156914	-0.124217	-0.164315	-0.161871	-0.19863
SLC43A2	JHU01711.P230F02	-0.130271	-0.250156	-0.135699	-0.21875	-0.169065	-0.226788
ND	JHU01712.P018C05	-0.140141	-0.275665	-0.154489	-0.288306	-0.170863	-0.245053
SLC44A5	JHU01712.P229A05	-0.133561	-0.261591	-0.14405	-0.280242	-0.172662	-0.242009
SLC44A5	JHU01712.P234B12	-0.131368	-0.258072	-0.153445	-0.284274	-0.165468	-0.236682
SMAP1	JHU01713.P018F11	-0.064475	0.376149	-0.0281837	0.357863	-0.0809353	0.35312
SNED1	JHU01714.P018C08	-0.0304801	-0.0460789	0.0114823	0.0282258	-0.0953237	-0.0776256
SRP19	JHU01715.P018A02	0.131818	0.248601	0.136743	0.0806452	0.0755396	0.0106545
STAM2	JHU01716.P018E05	0.0484756	-0.0979777	-0.0751566	-0.117944	-0.0899281	-0.125571
SULT1E1	JHU01717.P018D09	-0.0600885	-0.109413	-0.0292276	-0.107863	-0.0521583	-0.143836
TCAP	JHU01718.P018B01	0.127431	0.0876266	0.107516	0.078629	0.147482	0.0761035
TEAD3	JHU01719.P018A07	-0.125885	-0.234322	-0.137787	-0.265121	-0.151079	-0.2207
ND	JHU01720.P018G11	0.110982	0.157998	0.0615866	0.0887097	0.143885	0.116438
[truncated: 21,034 more rows]

## Sheet: IgM Z scores top 35
28wk SHR-A3 Z score IgM top 35	Name	ID	SHR-A3 16wk IgM Z score	SHR-A3 Salt load 28wks IgM Z score	SHR-A3(Stim1 SHR-B2) Salt load 28wks IgM Z score
	HSPA1L	JHU04079.P043D09	22.3126	50.1804	14.1058
	EEF2K	JHU06542.P069A12	27.6151	34.6935	28.2671
	LETM1	JHU01877.P176F10	8.01319	29.5685	9.00381
	MAPK1IP1L	JHU04809.P051C11	38.4215	29.5292	10.2139
	SRSF7	JHU06325.P066D09	26.235	24.9052	19.9186
	DAB2	JHU07424.P078E08	24.3341	23.5665	33.9132
	ACAP2	JHU07020.P074E07	38.0785	21.8407	33.1766
	EAF1	JHU05677.P060G08	10.8236	19.4698	18.5845
	GARS	JHU11709.P122C09	3.53142	19.4556	6.9551
	PPA1	JHU18215.P209E02	32.4443	19.1512	18.4033
	OLA1	JHU01004.P011C03	5.26871	16.5746	10.551
	KCNAB2	JHU07151.P075D01	32.5006	14.5544	40.3356
	SSBP2	JHU01049.P011G08	10.5949	14.5121	16.3691
	SSBP3	JHU09872.P103E01	10.9072	14.4052	13.4551
	BC073758	JHU16427.P025D11	21.3837	13.999	18.5852
	FAM131C	JHU05680.P060H09	10.7788	13.6028	10.8189
	SSBP4	JHU06511.P068G06	7.25318	13.4153	10.4269
	SH3BP1	JHU18315.P210C11	8.3369	12.621	10.1971
	IST1	JHU15907.P167B08	7.50212	12.5877	10.5411
	EPN1	JHU12367.P130A09	7.90588	12.3498	13.3417
	TFG	JHU01525.P016A12	12.7712	12.2218	14.6796
	LRRFIP1	JHU25415.P241B12	-0.269508	11.9647	-0.240487
	TMEM44	JHU03930.P041E03	8.47589	11.63	13.3607
	MAPK11	JHU06656.P070B01	20.7381	11.5353	6.83638
	QDPR	JHU13192.P138H11	18.5689	11.5272	17.6035
	SORBS1	JHU07575.P079E08	12.1915	11.121	15.1461
	HSPA6	JHU18279.P210A07	1.41676	10.8629	2.14536
	TSNAXIP1	JHU10643.P111G05	3.10392	10.5665	1.53044
	BEGAIN	JHU08593.P090A09	8.23135	10.5343	11.3623
	HSPA8	JHU08299.P087F11	15.9889	10.3649	8.10502
	FAM120B	JHU08667.P091A04	14.5261	10.3488	10.4201
	LOR	JHU15534.P163H05	4.90894	10.1633	6.24353
	SSBP3	JHU03538.P037F10	6.17562	10.0464	9.08524
	SNAP91	JHU07181.P234G02	17.9452	10.0413	7.27854
	FAM131C	JHU00996.P011C09	7.09045	10.0272	13.3683

## Sheet: IgM Z scores higher at 28 wks
28wk SHR-A3 Z score top 35	Name	ID	SHR-A3 16wk IgM Z score	SHR-A3 Salt load 28wks IgM Z score	SHR-A3(Stim1 SHR-B2) Salt load 28wks IgM Z score
and > than at 16wks	HSPA1L	JHU04079.P043D09	22.3126	50.1804	14.1058
	EEF2K	JHU06542.P069A12	27.6151	34.6935	28.2671
	LETM1	JHU01877.P176F10	8.01319	29.5685	9.00381
	EAF1	JHU05677.P060G08	10.8236	19.4698	18.5845
	GARS	JHU11709.P122C09	3.53142	19.4556	6.9551
	OLA1	JHU01004.P011C03	5.26871	16.5746	10.551
	SSBP2	JHU01049.P011G08	10.5949	14.5121	16.3691
	SSBP3	JHU09872.P103E01	10.9072	14.4052	13.4551
	FAM131C	JHU05680.P060H09	10.7788	13.6028	10.8189
	SSBP4	JHU06511.P068G06	7.25318	13.4153	10.4269
	SH3BP1	JHU18315.P210C11	8.3369	12.621	10.1971
	IST1	JHU15907.P167B08	7.50212	12.5877	10.5411
	EPN1	JHU12367.P130A09	7.90588	12.3498	13.3417
	LRRFIP1	JHU25415.P241B12	-0.269508	11.9647	-0.240487
	TMEM44	JHU03930.P041E03	8.47589	11.63	13.3607
	HSPA6	JHU18279.P210A07	1.41676	10.8629	2.14536
	TSNAXIP1	JHU10643.P111G05	3.10392	10.5665	1.53044
	BEGAIN	JHU08593.P090A09	8.23135	10.5343	11.3623
	LOR	JHU15534.P163H05	4.90894	10.1633	6.24353
	SSBP3	JHU03538.P037F10	6.17562	10.0464	9.08524
	FAM131C	JHU00996.P011C09	7.09045	10.0272	13.3683

## Sheet: IgM Z scores congenics down
28wk SHR-A3 Z score top 35	Name	ID	SHR-A3 16wk IgM Z score	SHR-A3 Salt load 28wks IgM Z score	SHR-A3(Stim1 SHR-B2) Salt load 28wks IgM Z score
and > than at 16wks	HSPA1L	JHU04079.P043D09	22.3126	50.1804	14.1058
and both congenics lower than 28wk SHR-A3	EEF2K	JHU06542.P069A12	27.6151	34.6935	28.2671
	LETM1	JHU01877.P176F10	8.01319	29.5685	9.00381
	EAF1	JHU05677.P060G08	10.8236	19.4698	18.5845
	GARS	JHU11709.P122C09	3.53142	19.4556	6.9551
	OLA1	JHU01004.P011C03	5.26871	16.5746	10.551
	SSBP3	JHU09872.P103E01	10.9072	14.4052	13.4551
	FAM131C	JHU05680.P060H09	10.7788	13.6028	10.8189
	SSBP4	JHU06511.P068G06	7.25318	13.4153	10.4269
	SH3BP1	JHU18315.P210C11	8.3369	12.621	10.1971
	IST1	JHU15907.P167B08	7.50212	12.5877	10.5411
	LRRFIP1	JHU25415.P241B12	-0.269508	11.9647	-0.240487
	HSPA6	JHU18279.P210A07	1.41676	10.8629	2.14536
	TSNAXIP1	JHU10643.P111G05	3.10392	10.5665	1.53044
	LOR	JHU15534.P163H05	4.90894	10.1633	6.24353
	SSBP3	JHU03538.P037F10	6.17562	10.0464	9.08524
		concordant IgG signal

## Sheet: IgG Z scores top 35
28wk SHR-A3 Z score IgZ top 35	Name	ID	SHR-A3 16wk IgG Z score	SHR-A3 Salt load 28wks IgG Z score	SHR-A3(Stim1 SHR-B2) Salt load 28wks IgG Z score
	FABP4	JHU01951.P021E10	-0.0973732	111.068	4.55576
	KIZ	JHU16162.P170D04	0.944404	38.9572	30.9604
	EEF2K	JHU06542.P069A12	52.2053	32.119	31.5899
	EPB41	JHU07994.P084E01	0.142784	27.8591	46.0342
	ACOX1	JHU06913.P073C04	0.487119	24.2568	0.784173
	HSPA1L	JHU04079.P043D09	8.55377	23.8215	6.43705
	FABP5	JHU00992.P231H05	-0.0875037	16.4937	16.6061
	MDP1	JHU06559.P069A08	0.328111	16.4509	46.6673
	HSPA8	JHU08299.P087F11	5.81883	14.4551	4.68705
	GAPDHS	JHU03103.P033C05	2.38973	13.1127	0.994604
	ZNF358	JHU05563.P058C09	1.40059	12.453	9.96403
	LRRFIP1	JHU25415.P241B12	-0.135754	12.3622	-0.17446
	MAPK1IP1L	JHU04809.P051C11	12.0816	11.1649	12.732
	LETM1	JHU01877.P176F10	2.3031	10.4489	3.31835
	EAF1	JHU05677.P060G08	6.27611	10.3205	9.89029
	TFG	JHU01525.P016A12	9.53304	9.92693	18.9856
	IST1	JHU15907.P167B08	2.99725	9.33299	35.5234
	SRSF7	JHU06325.P066D09	8.14583	9.32255	11.8849
	FAM120B	JHU08667.P091A04	22.6748	9.25574	9.94065
	HSPA1A	JHU18458.P212D01	6.02608	9.0375	8.86151
	MGRN1	JHU08407.P088G07	0.613229	8.79854	1.84173
	OLA1	JHU01004.P011C03	2.57067	8.56994	56.6385
	GARS	JHU11709.P122C09	7.44181	8.41858	2.84173
	FAM131C	JHU05680.P060H09	4.79898	8.09395	6.94964
	EPN1	JHU12367.P130A09	3.26702	7.90605	6.21583
	SDCCAG3	JHU04772.P050A02	1.71203	7.71086	15.5234
	HSPA6	JHU18279.P210A07	0.736049	7.43215	1.30396
	MTUS1	JHU03604.P038B12	1.72848	7.20042	7.70863
	DAB2	JHU07424.P078E08	3.52911	7.04593	7.44065
	SLC7A6OS	JHU08138.P085A12	1.27777	6.96242	4.52158
	CPSF3L	JHU09137.P096C08	-0.119305	6.75992	-0.156475
	CCDC97	JHU04911.P052A06	1.67694	6.62109	3.72482
	TMEM44	JHU03930.P041E03	3.73637	6.56367	7.28058
	SSBP2	JHU01049.P011G08	5.88901	6.54071	12.1493
	KCNAB2	JHU07151.P075D01	15.8276	6.46451	15.7464

## Sheet: IgG Z scores higher at 28 wks
28wk SHR-A3 Z score top 35	Name	ID	SHR-A3 16wk IgG Z score	SHR-A3 Salt load 28wks IgG Z score	SHR-A3(Stim1 SHR-B2) Salt load 28wks IgG Z score
and > than at 16wks	FABP4	JHU01951.P021E10	-0.0973732	111.068	4.55576
	KIZ	JHU16162.P170D04	0.944404	38.9572	30.9604
	EPB41	JHU07994.P084E01	0.142784	27.8591	46.0342
	ACOX1	JHU06913.P073C04	0.487119	24.2568	0.784173
	HSPA1L	JHU04079.P043D09	8.55377	23.8215	6.43705
	FABP5	JHU00992.P231H05	-0.0875037	16.4937	16.6061
	MDP1	JHU06559.P069A08	0.328111	16.4509	46.6673
	HSPA8	JHU08299.P087F11	5.81883	14.4551	4.68705
	GAPDHS	JHU03103.P033C05	2.38973	13.1127	0.994604
	ZNF358	JHU05563.P058C09	1.40059	12.453	9.96403
	LRRFIP1	JHU25415.P241B12	-0.135754	12.3622	-0.17446
	LETM1	JHU01877.P176F10	2.3031	10.4489	3.31835
	EAF1	JHU05677.P060G08	6.27611	10.3205	9.89029
	TFG	JHU01525.P016A12	9.53304	9.92693	18.9856
	IST1	JHU15907.P167B08	2.99725	9.33299	35.5234
	SRSF7	JHU06325.P066D09	8.14583	9.32255	11.8849
	HSPA1A	JHU18458.P212D01	6.02608	9.0375	8.86151
	MGRN1	JHU08407.P088G07	0.613229	8.79854	1.84173
	OLA1	JHU01004.P011C03	2.57067	8.56994	56.6385
	GARS	JHU11709.P122C09	7.44181	8.41858	2.84173
	FAM131C	JHU05680.P060H09	4.79898	8.09395	6.94964
	EPN1	JHU12367.P130A09	3.26702	7.90605	6.21583
	SDCCAG3	JHU04772.P050A02	1.71203	7.71086	15.5234
	HSPA6	JHU18279.P210A07	0.736049	7.43215	1.30396
	MTUS1	JHU03604.P038B12	1.72848	7.20042	7.70863
	DAB2	JHU07424.P078E08	3.52911	7.04593	7.44065
	SLC7A6OS	JHU08138.P085A12	1.27777	6.96242	4.52158
	CPSF3L	JHU09137.P096C08	-0.119305	6.75992	-0.156475
	CCDC97	JHU04911.P052A06	1.67694	6.62109	3.72482
	TMEM44	JHU03930.P041E03	3.73637	6.56367	7.28058
	SSBP2	JHU01049.P011G08	5.88901	6.54071	12.1493

## Sheet: IgG Z scores congenics down
28wk SHR-A3 Z score top 35	Name	ID	SHR-A3 16wk IgG Z score	SHR-A3 Salt load 28wks IgG Z score	SHR-A3(Stim1 SHR-B2) Salt load 28wks IgG Z score
and > than at 16wks	FABP4	JHU01951.P021E10	-0.0973732	111.068	4.55576
and both congenics lower than 28wk SHR-A3	KIZ	JHU16162.P170D04	0.944404	38.9572	30.9604
	ACOX1	JHU06913.P073C04	0.487119	24.2568	0.784173
	HSPA1L	JHU04079.P043D09	8.55377	23.8215	6.43705
	HSPA8	JHU08299.P087F11	5.81883	14.4551	4.68705
	GAPDHS	JHU03103.P033C05	2.38973	13.1127	0.994604
	ZNF358	JHU05563.P058C09	1.40059	12.453	9.96403
	LRRFIP1	JHU25415.P241B12	-0.135754	12.3622	-0.17446
	LETM1	JHU01877.P176F10	2.3031	10.4489	3.31835
	EAF1	JHU05677.P060G08	6.27611	10.3205	9.89029
	HSPA1A	JHU18458.P212D01	6.02608	9.0375	8.86151
	MGRN1	JHU08407.P088G07	0.613229	8.79854	1.84173
	GARS	JHU11709.P122C09	7.44181	8.41858	2.84173
	FAM131C	JHU05680.P060H09	4.79898	8.09395	6.94964
	EPN1	JHU12367.P130A09	3.26702	7.90605	6.21583
	HSPA6	JHU18279.P210A07	0.736049	7.43215	1.30396
	SLC7A6OS	JHU08138.P085A12	1.27777	6.96242	4.52158
	CPSF3L	JHU09137.P096C08	-0.119305	6.75992	-0.156475
	CCDC97	JHU04911.P052A06	1.67694	6.62109	3.72482

## Sheet: IgM IgG concordance
		SHR-A3 16wk (no salt load)	SHR-A3 28wks	SHR-A3(Stim1 SHR-B2) 28wks		SHR-A3 16wk (no salt load)	SHR-A3 28wks	SHR-A3(Stim1 SHR-B2) 28wks
Name	ID	IgM Z score				IgG Z score
HSPA1L	JHU04079.P043D09	22.3126	50.1804	14.1058		8.55377	23.8215	6.43705
LETM1	JHU01877.P176F10	8.01319	29.5685	9.00381		2.3031	10.4489	3.31835
EAF1	JHU05677.P060G08	10.8236	19.4698	18.5845		6.27611	10.3205	9.89029
GARS	JHU11709.P122C09	3.53142	19.4556	6.9551		7.44181	8.41858	2.84173
FAM131C	JHU05680.P060H09	10.7788	13.6028	10.8189		4.79898	8.09395	6.94964
LRRFIP1	JHU25415.P241B12	-0.269508	11.9647	-0.240487		-0.135754	12.3622	-0.17446
HSPA6	JHU18279.P210A07	1.41676	10.8629	2.14536		0.736049	7.43215	1.30396
